# Supplementary material for: Predicting Subnational Ebola Virus Disease Epidemic Dynamics from Sociodemographic Indicators
Source: PLoS One. 2016 Oct 12;11(10):e0163544. doi: 10.1371/journal.pone.0163544 (PMC5061396; doi:10.1371/journal.pone.0163544)
Supplement: S1 File — (ZIP) [file pone.0163544.s010.zip]

Archive with 7 entries (7 files):
- guinea.cases.csv
- guinea.iwi.csv
- liberia.cases.csv
- liberia.iwi.csv
- population_census.csv
- sierra.iwi.csv
- sierraleone.cases.csv
