# Supplementary material for: Predicting Subnational Ebola Virus Disease Epidemic Dynamics from Sociodemographic Indicators
Source: PLoS One. 2016 Oct 12;11(10):e0163544. doi: 10.1371/journal.pone.0163544 (PMC5061396; doi:10.1371/journal.pone.0163544)
Supplement: S1 File — (ZIP) [file pone.0163544.s010.zip › population_census.csv]

country	reg.id	N	D
LIBERIA	BOMI	84119	113
LIBERIA	BONG	333481	99
LIBERIA	GBARPOLU	83388	22
LIBERIA	GRAND BASSA	221693	73
LIBERIA	GRAND CAPE MOUNT	127076	69
LIBERIA	GRAND GEDEH	125258	30
LIBERIA	GRAND KRU	57913	39
LIBERIA	LOFA	276863	72
LIBERIA	MARGIBI	209923	202
LIBERIA	MARYLAND	135938	153
LIBERIA	MONTSERRADO	1118241	1540
LIBERIA	NIMBA	462026	104
LIBERIA	RIVER CESS	71509	33
LIBERIA	RIVER GEE	66789	34
LIBERIA	SINOE	102391	27
GUINEA	CONAKRY	1667864	9,811
GUINEA	BOKE	1081445	90
GUINEA	LABE	833083	94.34688562
GUINEA	KINDIA	1230767	110
GUINEA	MAMOU	732117	111
GUINEA	FARANAH	615591	45
GUINEA	N'ZEREKORE	1488369	102
GUINEA	KANKAN	1936329	70
SIERRA LEONE	KAILAHUN	358,335	240
SIERRA LEONE	KENEMA	497687.1	213
SIERRA LEONE	KONO	338427.228	155
SIERRA LEONE	BOMBALI	408103.422	132.3721771
SIERRA LEONE	KAMBIA	268751.034	223.959195
SIERRA LEONE	KOINADUGU	263774.163	56
SIERRA LEONE	PORT LOKO	452895.261	205
SIERRA LEONE	TONKOLILI	348380.97	129
SIERRA LEONE	BO	462849.003	219.01
SIERRA LEONE	BONTHE	139352.388	104.0719851
SIERRA LEONE	MOYAMBA	263774.163	98.97717186
SIERRA LEONE	PUJEHUN	228936.066	144.4391584
SIERRA LEONE	WESTERN RURAL	174190.485	829.4785
SIERRA LEONE	WESTERN URBAN	771415.005	154283.001
