# Supplementary material for: Predicting Subnational Ebola Virus Disease Epidemic Dynamics from Sociodemographic Indicators
Source: PLoS One. 2016 Oct 12;11(10):e0163544. doi: 10.1371/journal.pone.0163544 (PMC5061396; doi:10.1371/journal.pone.0163544)
Supplement: S1 File — (ZIP) [file pone.0163544.s010.zip › sierraleone.cases.csv]

Country	Age Group	Gender	Location	Ebola measure	Case definition	Ebola data source	Epi week	Indicator type	Data package ID	Data as of	Outbreak identifier	Display Value	Numeric	Low	High	Comments
Sierra Leone			KAILAHUN	Number of cases	Probable	Patient database	09 to 15 June 2014 (2014-W24)	New	Data package 2015-07-29			7	7.00000
Sierra Leone			WESTERN AREA RURAL	Number of cases	Probable	Situation report	18 to 24 May 2015 (2015-W21)	New	Data package 2015-07-29			0	0.00000
Sierra Leone			BONTHE	Number of cases	Probable	Patient database	22 to 28 September 2014 (2014-W39)	New	Data package 2015-07-29			0	0.00000
Sierra Leone			WESTERN AREA URBAN	Number of cases	Probable	Situation report	20 to 26 April 2015 (2015-W17)	New	Data package 2015-07-29			0	0.00000
Sierra Leone			WESTERN AREA URBAN	Number of cases	Confirmed	Situation report	24 to 30 March 2014 (2014-W13)	New	Data package 2015-07-29
Sierra Leone			KOINADUGU	Number of cases	Confirmed	Patient database	30 December 2013 to 05 January 2014 (2014-W01)	New	Data package 2015-07-29
Sierra Leone			PORT LOKO	Number of cases	Confirmed	Patient database	01 to 07 June 2015 (2015-W23)	New	Data package 2015-07-29			9	9.00000
Sierra Leone			PORT LOKO	Number of cases	Confirmed	Patient database	10 to 16 March 2014 (2014-W11)	New	Data package 2015-07-29
Sierra Leone			BOMBALI	Number of cases	Probable	Patient database	26 May to 01 June 2014 (2014-W22)	New	Data package 2015-07-29			0	0.00000
Sierra Leone				Number of cases	Confirmed	Patient database	01 to 07 June 2015 (2015-W23)	New	Data package 2015-07-29			14	14.00000
Sierra Leone			PORT LOKO	Number of cases	Probable	Situation report	06 to 12 October 2014 (2014-W41)	New	Data package 2015-07-29			0	0.00000
Sierra Leone			KAILAHUN	Number of cases	Confirmed	Situation report	27 October to 09 November 2014 (2014-W45)	New	Data package 2015-07-29			3	3.00000
Sierra Leone				Number of cases	Probable	Situation report	30 June to 06 July 2014 (2014-W27)	New	Data package 2015-07-29
Sierra Leone			MOYAMBA	Number of cases	Confirmed	Situation report	02 to 08 March 2015 (2015-W10)	New	Data package 2015-07-29			0	0.00000
Sierra Leone			MOYAMBA	Number of cases	Probable	Patient database	13 to 19 October 2014 (2014-W42)	New	Data package 2015-07-29			0	0.00000
Sierra Leone			KAILAHUN	Number of cases	Confirmed	Situation report	17 to 23 November 2014 (2014-W47)	New	Data package 2015-07-29			2	2.00000
Sierra Leone			KAILAHUN	Number of cases	Probable	Situation report	23 to 29 June 2014 (2014-W26)	New	Data package 2015-07-29
Sierra Leone			TONKOLILI	Number of cases	Confirmed	Situation report	16 to 22 February 2015 (2015-W08)	New	Data package 2015-07-29			0	0.00000
Sierra Leone			TONKOLILI	Number of cases	Probable	Situation report	08 to 14 September 2014 (2014-W37)	New	Data package 2015-07-29
Sierra Leone			KAILAHUN	Number of cases	Confirmed	Patient database	01 to 07 December 2014 (2014-W49)	New	Data package 2015-07-29			0	0.00000
Sierra Leone			PORT LOKO	Number of cases	Confirmed	Situation report	13 to 19 January 2014 (2014-W03)	New	Data package 2015-07-29
Sierra Leone				Number of cases	Confirmed	Patient database	16 to 22 March 2015 (2015-W12)	New	Data package 2015-07-29			35	35.00000
Sierra Leone			BOMBALI	Number of cases	Probable	Situation report	09 to 15 June 2014 (2014-W24)	New	Data package 2015-07-29
Sierra Leone			BONTHE	Number of cases	Confirmed	Situation report	24 to 30 November 2014 (2014-W48)	New	Data package 2015-07-29			0	0.00000
Sierra Leone			KAILAHUN	Number of cases	Confirmed	Situation report	02 to 08 March 2015 (2015-W10)	New	Data package 2015-07-29			0	0.00000
Sierra Leone				Number of cases	Confirmed	Situation report	14 to 20 July 2014 (2014-W29)	New	Data package 2015-07-29
Sierra Leone			WESTERN AREA URBAN	Number of cases	Confirmed	Patient database	22 to 28 June 2015 (2015-W26)	New	Data package 2015-07-29			5	5.00000
Sierra Leone			WESTERN AREA URBAN	Number of cases	Confirmed	Situation report	07 to 13 April 2014 (2014-W15)	New	Data package 2015-07-29
Sierra Leone			BO	Number of cases	Probable	Patient database	04 to 10 May 2015 (2015-W19)	New	Data package 2015-07-29			0	0.00000
Sierra Leone			KENEMA	Number of cases	Probable	Patient database	25 to 31 May 2015 (2015-W22)	New	Data package 2015-07-29			0	0.00000
Sierra Leone				Number of cases	Probable	Patient database	03 to 09 February 2014 (2014-W06)	New	Data package 2015-07-29
Sierra Leone			KENEMA	Number of cases	Probable	Situation report	26 January to 01 February 2015 (2015-W05)	New	Data package 2015-07-29			0	0.00000
Sierra Leone			MOYAMBA	Number of cases	Confirmed	Situation report	21 to 27 April 2014 (2014-W17)	New	Data package 2015-07-29
Sierra Leone			BOMBALI	Number of cases	Confirmed	Patient database	06 to 12 July 2015 (2015-W28)	New	Data package 2015-07-29
Sierra Leone				Number of cases	Confirmed	Patient database	29 September to 05 October 2014 (2014-W40)	New	Data package 2015-07-29			361	361.00000
Sierra Leone			PORT LOKO	Number of cases	Confirmed	Situation report	20 to 26 October 2014 (2014-W43)	New	Data package 2015-07-29			53	53.00000
Sierra Leone			MOYAMBA	Number of cases	Probable	Patient database	10 to 16 November 2014 (2014-W46)	New	Data package 2015-07-29			2	2.00000
Sierra Leone				Number of cases	Probable	Situation report	12 to 18 May 2014 (2014-W20)	New	Data package 2015-07-29
Sierra Leone			MOYAMBA	Number of cases	Probable	Patient database	03 to 09 February 2014 (2014-W06)	New	Data package 2015-07-29
Sierra Leone			PUJEHUN	Number of cases	Probable	Situation report	12 to 18 January 2015 (2015-W03)	New	Data package 2015-07-29			0	0.00000
Sierra Leone			KONO	Number of cases	Probable	Patient database	29 September to 05 October 2014 (2014-W40)	New	Data package 2015-07-29			10	10.00000
Sierra Leone			BONTHE	Number of cases	Confirmed	Situation report	27 October to 02 November 2014 (2014-W44)	New	Data package 2015-07-29			0	0.00000
Sierra Leone			MOYAMBA	Number of cases	Probable	Situation report	03 to 09 March 2014 (2014-W10)	New	Data package 2015-07-29
Sierra Leone			WESTERN AREA URBAN	Number of cases	Confirmed	Patient database	31 March to 06 April 2014 (2014-W14)	New	Data package 2015-07-29
Sierra Leone			MOYAMBA	Number of cases	Confirmed	Patient database	28 July to 03 August 2014 (2014-W31)	New	Data package 2015-07-29			6	6.00000
Sierra Leone			BOMBALI	Number of cases	Confirmed	Patient database	09 to 15 March 2015 (2015-W11)	New	Data package 2015-07-29			5	5.00000
Sierra Leone			KAILAHUN	Number of cases	Confirmed	Situation report	06 to 12 July 2015 (2015-W28)	New	Data package 2015-07-29			0	0.00000
Sierra Leone			MOYAMBA	Number of cases	Probable	Situation report	01 to 07 September 2014 (2014-W36)	New	Data package 2015-07-29
Sierra Leone			KENEMA	Number of cases	Confirmed	Situation report	20 to 26 July 2015 (2015-W30)	New	Data package 2015-07-29			0	0.00000
Sierra Leone			BOMBALI	Number of cases	Probable	Patient database	09 to 15 February 2015 (2015-W07)	New	Data package 2015-07-29			0	0.00000
Sierra Leone				Number of cases	Probable	Situation report	17 to 23 February 2014 (2014-W08)	New	Data package 2015-07-29
Sierra Leone			TONKOLILI	Number of cases	Confirmed	Patient database	16 to 22 June 2014 (2014-W25)	New	Data package 2015-07-29			0	0.00000
Sierra Leone			WESTERN AREA RURAL	Number of cases	Confirmed	Situation report	25 to 31 May 2015 (2015-W22)	New	Data package 2015-07-29			0	0.00000
Sierra Leone				Number of cases	Probable	Situation report	16 to 22 June 2014 (2014-W25)	New	Data package 2015-07-29
Sierra Leone			BOMBALI	Number of cases	Confirmed	Situation report	11 to 17 August 2014 (2014-W33)	New	Data package 2015-07-29
Sierra Leone			WESTERN AREA RURAL	Number of cases	Probable	Situation report	15 to 21 December 2014 (2014-W51)	New	Data package 2015-07-29			0	0.00000
Sierra Leone			PORT LOKO	Number of cases	Probable	Patient database	29 September to 05 October 2014 (2014-W40)	New	Data package 2015-07-29			10	10.00000
Sierra Leone			MOYAMBA	Number of cases	Confirmed	Situation report	05 to 11 May 2014 (2014-W19)	New	Data package 2015-07-29
Sierra Leone			BOMBALI	Number of cases	Confirmed	Patient database	20 to 26 October 2014 (2014-W43)	New	Data package 2015-07-29			72	72.00000
Sierra Leone			WESTERN AREA RURAL	Number of cases	Confirmed	Patient database	27 October to 02 November 2014 (2014-W44)	New	Data package 2015-07-29			106	106.00000
Sierra Leone			KAILAHUN	Number of cases	Confirmed	Situation report	10 to 16 November 2014 (2014-W46)	New	Data package 2015-07-29			1	1.00000
Sierra Leone			KAMBIA	Number of cases	Confirmed	Patient database	18 to 24 May 2015 (2015-W21)	New	Data package 2015-07-29			0	0.00000
Sierra Leone			BO	Number of cases	Probable	Patient database	23 to 29 June 2014 (2014-W26)	New	Data package 2015-07-29			0	0.00000
Sierra Leone			KAMBIA	Number of cases	Confirmed	Situation report	10 to 16 November 2014 (2014-W46)	New	Data package 2015-07-29			5	5.00000
Sierra Leone			BOMBALI	Number of cases	Probable	Situation report	20 to 26 April 2015 (2015-W17)	New	Data package 2015-07-29			0	0.00000
Sierra Leone			PUJEHUN	Number of cases	Probable	Situation report	29 December 2014 to 04 January 2015 (2015-W01)	New	Data package 2015-07-29			0	0.00000
Sierra Leone			BOMBALI	Number of cases	Probable	Situation report	21 to 27 July 2014 (2014-W30)	New	Data package 2015-07-29
Sierra Leone			TONKOLILI	Number of cases	Probable	Situation report	26 May to 01 June 2014 (2014-W22)	New	Data package 2015-07-29
Sierra Leone			PUJEHUN	Number of cases	Probable	Situation report	04 to 10 May 2015 (2015-W19)	New	Data package 2015-07-29			0	0.00000
Sierra Leone			BOMBALI	Number of cases	Confirmed	Patient database	14 to 20 July 2014 (2014-W29)	New	Data package 2015-07-29			0	0.00000
Sierra Leone			KONO	Number of cases	Probable	Patient database	05 to 11 January 2015 (2015-W02)	New	Data package 2015-07-29			3	3.00000
Sierra Leone			KAMBIA	Number of cases	Confirmed	Patient database	15 to 21 June 2015 (2015-W25)	New	Data package 2015-07-29			2	2.00000
Sierra Leone				Number of cases	Probable	Patient database	27 October to 02 November 2014 (2014-W44)	New	Data package 2015-07-29			133	133.00000
Sierra Leone				Number of cases	Confirmed	Patient database	27 October to 09 November 2014 (2014-W45)	New	Data package 2015-07-29			512	512.00000
Sierra Leone			BOMBALI	Number of cases	Confirmed	Patient database	07 to 13 April 2014 (2014-W15)	New	Data package 2015-07-29
Sierra Leone			PORT LOKO	Number of cases	Probable	Patient database	27 January to 02 February 2014 (2014-W05)	New	Data package 2015-07-29
Sierra Leone			PUJEHUN	Number of cases	Confirmed	Situation report	22 to 28 June 2015 (2015-W26)	New	Data package 2015-07-29			0	0.00000
Sierra Leone			KAMBIA	Number of cases	Confirmed	Situation report	07 to 13 July 2014 (2014-W28)	New	Data package 2015-07-29
Sierra Leone			TONKOLILI	Number of cases	Probable	Patient database	10 to 16 February 2014 (2014-W07)	New	Data package 2015-07-29
Sierra Leone			PUJEHUN	Number of cases	Probable	Patient database	26 May to 01 June 2014 (2014-W22)	New	Data package 2015-07-29			0	0.00000
Sierra Leone			KONO	Number of cases	Probable	Situation report	19 to 25 January 2015 (2015-W04)	New	Data package 2015-07-29			0	0.00000
Sierra Leone			WESTERN AREA RURAL	Number of cases	Probable	Situation report	04 to 10 May 2015 (2015-W19)	New	Data package 2015-07-29			0	0.00000
Sierra Leone			KAMBIA	Number of cases	Probable	Situation report	23 to 29 June 2014 (2014-W26)	New	Data package 2015-07-29
Sierra Leone			PORT LOKO	Number of cases	Confirmed	Patient database	16 to 22 February 2015 (2015-W08)	New	Data package 2015-07-29			20	20.00000
Sierra Leone			WESTERN AREA RURAL	Number of cases	Confirmed	Situation report	02 to 08 March 2015 (2015-W10)	New	Data package 2015-07-29			6	6.00000
Sierra Leone			KOINADUGU	Number of cases	Probable	Patient database	09 to 15 June 2014 (2014-W24)	New	Data package 2015-07-29			0	0.00000
Sierra Leone			KAMBIA	Number of cases	Confirmed	Situation report	02 to 08 February 2015 (2015-W06)	New	Data package 2015-07-29			11	11.00000
Sierra Leone			KAMBIA	Number of cases	Confirmed	Patient database	24 February to 02 March 2014 (2014-W09)	New	Data package 2015-07-29
Sierra Leone			KOINADUGU	Number of cases	Probable	Situation report	05 to 11 January 2015 (2015-W02)	New	Data package 2015-07-29			0	0.00000
Sierra Leone			KAILAHUN	Number of cases	Probable	Patient database	18 to 24 May 2015 (2015-W21)	New	Data package 2015-07-29			0	0.00000
Sierra Leone			BONTHE	Number of cases	Confirmed	Patient database	24 to 30 March 2014 (2014-W13)	New	Data package 2015-07-29
Sierra Leone			KAMBIA	Number of cases	Confirmed	Situation report	02 to 08 March 2015 (2015-W10)	New	Data package 2015-07-29			7	7.00000
Sierra Leone			KAILAHUN	Number of cases	Probable	Situation report	15 to 21 June 2015 (2015-W25)	New	Data package 2015-07-29			0	0.00000
Sierra Leone			BO	Number of cases	Confirmed	Patient database	10 to 16 March 2014 (2014-W11)	New	Data package 2015-07-29
Sierra Leone			WESTERN AREA URBAN	Number of cases	Probable	Situation report	31 March to 06 April 2014 (2014-W14)	New	Data package 2015-07-29
Sierra Leone			BO	Number of cases	Confirmed	Situation report	11 to 17 May 2015 (2015-W20)	New	Data package 2015-07-29			0	0.00000
Sierra Leone			KONO	Number of cases	Probable	Patient database	01 to 07 June 2015 (2015-W23)	New	Data package 2015-07-29			0	0.00000
Sierra Leone			KAMBIA	Number of cases	Confirmed	Patient database	01 to 07 June 2015 (2015-W23)	New	Data package 2015-07-29			5	5.00000
Sierra Leone			PUJEHUN	Number of cases	Confirmed	Patient database	25 to 31 August 2014 (2014-W35)	New	Data package 2015-07-29			0	0.00000
Sierra Leone			PUJEHUN	Number of cases	Confirmed	Situation report	08 to 14 June 2015 (2015-W24)	New	Data package 2015-07-29			0	0.00000
Sierra Leone			PORT LOKO	Number of cases	Confirmed	Patient database	14 to 20 April 2014 (2014-W16)	New	Data package 2015-07-29
Sierra Leone			BO	Number of cases	Probable	Situation report	10 to 16 March 2014 (2014-W11)	New	Data package 2015-07-29
Sierra Leone			KOINADUGU	Number of cases	Probable	Situation report	07 to 13 July 2014 (2014-W28)	New	Data package 2015-07-29
Sierra Leone			PUJEHUN	Number of cases	Confirmed	Situation report	23 February to 01 March 2015 (2015-W09)	New	Data package 2015-07-29			0	0.00000
Sierra Leone			BO	Number of cases	Probable	Patient database	06 to 12 January 2014 (2014-W02)	New	Data package 2015-07-29
Sierra Leone			PUJEHUN	Number of cases	Probable	Situation report	09 to 15 June 2014 (2014-W24)	New	Data package 2015-07-29
Sierra Leone			BOMBALI	Number of cases	Probable	Patient database	13 to 19 October 2014 (2014-W42)	New	Data package 2015-07-29			1	1.00000
Sierra Leone			KONO	Number of cases	Confirmed	Patient database	23 to 29 March 2015 (2015-W13)	New	Data package 2015-07-29			0	0.00000
Sierra Leone				Number of cases	Probable	Patient database	19 to 25 May 2014 (2014-W21)	New	Data package 2015-07-29			0	0.00000
Sierra Leone			PORT LOKO	Number of cases	Probable	Situation report	27 April to 03 May 2015 (2015-W18)	New	Data package 2015-07-29			0	0.00000
Sierra Leone			KAILAHUN	Number of cases	Confirmed	Situation report	24 to 30 March 2014 (2014-W13)	New	Data package 2015-07-29
Sierra Leone			PUJEHUN	Number of cases	Probable	Patient database	18 to 24 May 2015 (2015-W21)	New	Data package 2015-07-29			0	0.00000
Sierra Leone			KOINADUGU	Number of cases	Confirmed	Patient database	21 to 27 July 2014 (2014-W30)	New	Data package 2015-07-29			0	0.00000
Sierra Leone			KAMBIA	Number of cases	Probable	Situation report	03 to 09 March 2014 (2014-W10)	New	Data package 2015-07-29
Sierra Leone			KENEMA	Number of cases	Confirmed	Situation report	29 June to 05 July 2015 (2015-W27)	New	Data package 2015-07-29			0	0.00000
Sierra Leone			KAILAHUN	Number of cases	Confirmed	Situation report	21 to 27 April 2014 (2014-W17)	New	Data package 2015-07-29
Sierra Leone			WESTERN AREA RURAL	Number of cases	Probable	Patient database	20 to 26 April 2015 (2015-W17)	New	Data package 2015-07-29			2	2.00000
Sierra Leone			BOMBALI	Number of cases	Probable	Patient database	11 to 17 May 2015 (2015-W20)	New	Data package 2015-07-29			0	0.00000
Sierra Leone			BONTHE	Number of cases	Probable	Situation report	02 to 08 June 2014 (2014-W23)	New	Data package 2015-07-29
Sierra Leone			MOYAMBA	Number of cases	Probable	Situation report	29 December 2014 to 04 January 2015 (2015-W01)	New	Data package 2015-07-29			0	0.00000
Sierra Leone			BOMBALI	Number of cases	Confirmed	Situation report	08 to 14 June 2015 (2015-W24)	New	Data package 2015-07-29			0	0.00000
Sierra Leone			BOMBALI	Number of cases	Probable	Situation report	13 to 19 October 2014 (2014-W42)	New	Data package 2015-07-29			0	0.00000
Sierra Leone			KENEMA	Number of cases	Confirmed	Situation report	28 July to 03 August 2014 (2014-W31)	New	Data package 2015-07-29
Sierra Leone			TONKOLILI	Number of cases	Confirmed	Patient database	10 to 16 November 2014 (2014-W46)	New	Data package 2015-07-29			31	31.00000
Sierra Leone			KOINADUGU	Number of cases	Confirmed	Patient database	17 to 23 March 2014 (2014-W12)	New	Data package 2015-07-29
Sierra Leone			TONKOLILI	Number of cases	Probable	Patient database	20 to 26 January 2014 (2014-W04)	New	Data package 2015-07-29
Sierra Leone			WESTERN AREA RURAL	Number of cases	Confirmed	Situation report	30 June to 06 July 2014 (2014-W27)	New	Data package 2015-07-29
Sierra Leone				Number of cases	Confirmed	Patient database	27 October to 02 November 2014 (2014-W44)	New	Data package 2015-07-29			506	506.00000
Sierra Leone			PORT LOKO	Number of cases	Probable	Patient database	15 to 21 September 2014 (2014-W38)	New	Data package 2015-07-29			6	6.00000
Sierra Leone			KOINADUGU	Number of cases	Probable	Patient database	12 to 18 January 2015 (2015-W03)	New	Data package 2015-07-29			0	0.00000
Sierra Leone			BOMBALI	Number of cases	Probable	Patient database	24 to 30 March 2014 (2014-W13)	New	Data package 2015-07-29
Sierra Leone			KAILAHUN	Number of cases	Probable	Patient database	15 to 21 September 2014 (2014-W38)	New	Data package 2015-07-29			2	2.00000
Sierra Leone			KAILAHUN	Number of cases	Confirmed	Patient database	23 February to 01 March 2015 (2015-W09)	New	Data package 2015-07-29			0	0.00000
Sierra Leone			KOINADUGU	Number of cases	Probable	Situation report	17 to 23 March 2014 (2014-W12)	New	Data package 2015-07-29
Sierra Leone			WESTERN AREA URBAN	Number of cases	Confirmed	Situation report	16 to 22 February 2015 (2015-W08)	New	Data package 2015-07-29			14	14.00000
Sierra Leone			KENEMA	Number of cases	Confirmed	Situation report	09 to 15 February 2015 (2015-W07)	New	Data package 2015-07-29			0	0.00000
Sierra Leone			PORT LOKO	Number of cases	Confirmed	Patient database	04 to 10 August 2014 (2014-W32)	New	Data package 2015-07-29			13	13.00000
Sierra Leone			TONKOLILI	Number of cases	Probable	Patient database	29 September to 05 October 2014 (2014-W40)	New	Data package 2015-07-29			19	19.00000
Sierra Leone			PORT LOKO	Number of cases	Probable	Patient database	20 to 26 October 2014 (2014-W43)	New	Data package 2015-07-29			75	75.00000
Sierra Leone			TONKOLILI	Number of cases	Probable	Situation report	06 to 12 April 2015 (2015-W15)	New	Data package 2015-07-29			0	0.00000
Sierra Leone			WESTERN AREA URBAN	Number of cases	Confirmed	Patient database	19 to 25 January 2015 (2015-W04)	New	Data package 2015-07-29			43	43.00000
Sierra Leone			KONO	Number of cases	Confirmed	Patient database	11 to 17 August 2014 (2014-W33)	New	Data package 2015-07-29			0	0.00000
Sierra Leone			WESTERN AREA RURAL	Number of cases	Confirmed	Situation report	21 to 27 April 2014 (2014-W17)	New	Data package 2015-07-29
Sierra Leone			KONO	Number of cases	Probable	Patient database	06 to 12 October 2014 (2014-W41)	New	Data package 2015-07-29			10	10.00000
Sierra Leone			KOINADUGU	Number of cases	Probable	Patient database	29 September to 05 October 2014 (2014-W40)	New	Data package 2015-07-29			0	0.00000
Sierra Leone			TONKOLILI	Number of cases	Confirmed	Situation report	13 to 19 October 2014 (2014-W42)	New	Data package 2015-07-29			21	21.00000
Sierra Leone			PORT LOKO	Number of cases	Confirmed	Patient database	30 December 2013 to 05 January 2014 (2014-W01)	New	Data package 2015-07-29
Sierra Leone			KOINADUGU	Number of cases	Probable	Situation report	24 February to 02 March 2014 (2014-W09)	New	Data package 2015-07-29
Sierra Leone			WESTERN AREA RURAL	Number of cases	Probable	Situation report	26 January to 01 February 2015 (2015-W05)	New	Data package 2015-07-29			0	0.00000
Sierra Leone			WESTERN AREA URBAN	Number of cases	Probable	Situation report	28 April to 04 May 2014 (2014-W18)	New	Data package 2015-07-29
Sierra Leone			KONO	Number of cases	Confirmed	Situation report	16 to 22 March 2015 (2015-W12)	New	Data package 2015-07-29			0	0.00000
Sierra Leone			PORT LOKO	Number of cases	Confirmed	Patient database	07 to 13 April 2014 (2014-W15)	New	Data package 2015-07-29
Sierra Leone			TONKOLILI	Number of cases	Probable	Situation report	17 to 23 February 2014 (2014-W08)	New	Data package 2015-07-29
Sierra Leone			KENEMA	Number of cases	Probable	Patient database	02 to 08 February 2015 (2015-W06)	New	Data package 2015-07-29			0	0.00000
Sierra Leone			KENEMA	Number of cases	Confirmed	Situation report	13 to 19 July 2015 (2015-W29)	New	Data package 2015-07-29			0	0.00000
Sierra Leone			BONTHE	Number of cases	Probable	Situation report	01 to 07 December 2014 (2014-W49)	New	Data package 2015-07-29			0	0.00000
Sierra Leone			PORT LOKO	Number of cases	Probable	Patient database	20 to 26 January 2014 (2014-W04)	New	Data package 2015-07-29
Sierra Leone			TONKOLILI	Number of cases	Confirmed	Patient database	29 September to 05 October 2014 (2014-W40)	New	Data package 2015-07-29			61	61.00000
Sierra Leone			BO	Number of cases	Probable	Situation report	17 to 23 November 2014 (2014-W47)	New	Data package 2015-07-29			0	0.00000
Sierra Leone				Number of cases	Probable	Situation report	04 to 10 August 2014 (2014-W32)	New	Data package 2015-07-29
Sierra Leone			WESTERN AREA RURAL	Number of cases	Probable	Situation report	13 to 19 July 2015 (2015-W29)	New	Data package 2015-07-29			0	0.00000
Sierra Leone			PUJEHUN	Number of cases	Confirmed	Patient database	17 to 23 February 2014 (2014-W08)	New	Data package 2015-07-29
Sierra Leone			PUJEHUN	Number of cases	Confirmed	Patient database	13 to 19 October 2014 (2014-W42)	New	Data package 2015-07-29			1	1.00000
Sierra Leone			KAMBIA	Number of cases	Confirmed	Situation report	03 to 09 February 2014 (2014-W06)	New	Data package 2015-07-29
Sierra Leone			KOINADUGU	Number of cases	Confirmed	Situation report	12 to 18 January 2015 (2015-W03)	New	Data package 2015-07-29			0	0.00000
Sierra Leone			BOMBALI	Number of cases	Probable	Patient database	01 to 07 September 2014 (2014-W36)	New	Data package 2015-07-29			0	0.00000
Sierra Leone			WESTERN AREA RURAL	Number of cases	Confirmed	Situation report	20 to 26 January 2014 (2014-W04)	New	Data package 2015-07-29
Sierra Leone			TONKOLILI	Number of cases	Confirmed	Patient database	26 January to 01 February 2015 (2015-W05)	New	Data package 2015-07-29			0	0.00000
Sierra Leone			KAMBIA	Number of cases	Probable	Situation report	18 to 24 August 2014 (2014-W34)	New	Data package 2015-07-29
Sierra Leone			BO	Number of cases	Confirmed	Situation report	02 to 08 February 2015 (2015-W06)	New	Data package 2015-07-29			0	0.00000
Sierra Leone			KONO	Number of cases	Probable	Situation report	30 December 2013 to 05 January 2014 (2014-W01)	New	Data package 2015-07-29
Sierra Leone			KAILAHUN	Number of cases	Probable	Patient database	01 to 07 December 2014 (2014-W49)	New	Data package 2015-07-29			0	0.00000
Sierra Leone			TONKOLILI	Number of cases	Confirmed	Situation report	08 to 14 December 2014 (2014-W50)	New	Data package 2015-07-29			14	14.00000
Sierra Leone			BOMBALI	Number of cases	Confirmed	Patient database	27 January to 02 February 2014 (2014-W05)	New	Data package 2015-07-29
Sierra Leone			KENEMA	Number of cases	Probable	Patient database	22 to 28 September 2014 (2014-W39)	New	Data package 2015-07-29			0	0.00000
Sierra Leone			KONO	Number of cases	Confirmed	Situation report	09 to 15 June 2014 (2014-W24)	New	Data package 2015-07-29
Sierra Leone			BONTHE	Number of cases	Probable	Situation report	15 to 21 December 2014 (2014-W51)	New	Data package 2015-07-29			0	0.00000
Sierra Leone			PUJEHUN	Number of cases	Confirmed	Situation report	15 to 21 September 2014 (2014-W38)	New	Data package 2015-07-29			3	3.00000
Sierra Leone			WESTERN AREA RURAL	Number of cases	Probable	Patient database	23 to 29 March 2015 (2015-W13)	New	Data package 2015-07-29			9	9.00000
Sierra Leone			TONKOLILI	Number of cases	Confirmed	Situation report	01 to 07 September 2014 (2014-W36)	New	Data package 2015-07-29
Sierra Leone			PORT LOKO	Number of cases	Probable	Situation report	30 June to 06 July 2014 (2014-W27)	New	Data package 2015-07-29
Sierra Leone			TONKOLILI	Number of cases	Confirmed	Patient database	18 to 24 May 2015 (2015-W21)	New	Data package 2015-07-29			0	0.00000
Sierra Leone			WESTERN AREA RURAL	Number of cases	Probable	Patient database	08 to 14 June 2015 (2015-W24)	New	Data package 2015-07-29			5	5.00000
Sierra Leone			BOMBALI	Number of cases	Probable	Patient database	29 December 2014 to 04 January 2015 (2015-W01)	New	Data package 2015-07-29			0	0.00000
Sierra Leone			BOMBALI	Number of cases	Confirmed	Patient database	03 to 09 March 2014 (2014-W10)	New	Data package 2015-07-29
Sierra Leone			KOINADUGU	Number of cases	Confirmed	Patient database	24 to 30 March 2014 (2014-W13)	New	Data package 2015-07-29
Sierra Leone			BOMBALI	Number of cases	Probable	Situation report	09 to 15 March 2015 (2015-W11)	New	Data package 2015-07-29			0	0.00000
Sierra Leone			WESTERN AREA URBAN	Number of cases	Probable	Patient database	06 to 12 April 2015 (2015-W15)	New	Data package 2015-07-29			9	9.00000
Sierra Leone			PUJEHUN	Number of cases	Probable	Patient database	11 to 17 August 2014 (2014-W33)	New	Data package 2015-07-29			0	0.00000
Sierra Leone			BOMBALI	Number of cases	Confirmed	Patient database	10 to 16 February 2014 (2014-W07)	New	Data package 2015-07-29
Sierra Leone			KAILAHUN	Number of cases	Probable	Patient database	08 to 14 September 2014 (2014-W37)	New	Data package 2015-07-29			1	1.00000
Sierra Leone			KOINADUGU	Number of cases	Confirmed	Situation report	26 May to 01 June 2014 (2014-W22)	New	Data package 2015-07-29
Sierra Leone				Number of cases	Confirmed	Situation report	04 to 10 May 2015 (2015-W19)	New	Data package 2015-07-29			2	2.00000
Sierra Leone			KENEMA	Number of cases	Confirmed	Situation report	24 February to 02 March 2014 (2014-W09)	New	Data package 2015-07-29
Sierra Leone			KENEMA	Number of cases	Probable	Situation report	28 April to 04 May 2014 (2014-W18)	New	Data package 2015-07-29
Sierra Leone			BOMBALI	Number of cases	Confirmed	Patient database	23 to 29 June 2014 (2014-W26)	New	Data package 2015-07-29			0	0.00000
Sierra Leone			KONO	Number of cases	Probable	Situation report	13 to 19 January 2014 (2014-W03)	New	Data package 2015-07-29
Sierra Leone			KENEMA	Number of cases	Confirmed	Situation report	06 to 12 October 2014 (2014-W41)	New	Data package 2015-07-29			13	13.00000
Sierra Leone			TONKOLILI	Number of cases	Probable	Patient database	20 to 26 July 2015 (2015-W30)	New	Data package 2015-07-29
Sierra Leone			BONTHE	Number of cases	Probable	Patient database	24 to 30 November 2014 (2014-W48)	New	Data package 2015-07-29			0	0.00000
Sierra Leone			TONKOLILI	Number of cases	Probable	Patient database	28 July to 03 August 2014 (2014-W31)	New	Data package 2015-07-29			0	0.00000
Sierra Leone			TONKOLILI	Number of cases	Confirmed	Situation report	02 to 08 February 2015 (2015-W06)	New	Data package 2015-07-29			0	0.00000
Sierra Leone			MOYAMBA	Number of cases	Probable	Situation report	27 January to 02 February 2014 (2014-W05)	New	Data package 2015-07-29
Sierra Leone			TONKOLILI	Number of cases	Confirmed	Patient database	19 to 25 January 2015 (2015-W04)	New	Data package 2015-07-29			5	5.00000
Sierra Leone			KOINADUGU	Number of cases	Probable	Patient database	10 to 16 February 2014 (2014-W07)	New	Data package 2015-07-29
Sierra Leone			BOMBALI	Number of cases	Probable	Situation report	26 May to 01 June 2014 (2014-W22)	New	Data package 2015-07-29
Sierra Leone			KENEMA	Number of cases	Probable	Situation report	21 to 27 April 2014 (2014-W17)	New	Data package 2015-07-29
Sierra Leone			BOMBALI	Number of cases	Probable	Patient database	23 to 29 March 2015 (2015-W13)	New	Data package 2015-07-29			0	0.00000
Sierra Leone			WESTERN AREA URBAN	Number of cases	Probable	Situation report	30 March to 05 April 2015 (2015-W14)	New	Data package 2015-07-29			0	0.00000
Sierra Leone			BOMBALI	Number of cases	Confirmed	Situation report	13 to 19 October 2014 (2014-W42)	New	Data package 2015-07-29			72	72.00000
Sierra Leone			KOINADUGU	Number of cases	Confirmed	Patient database	06 to 12 April 2015 (2015-W15)	New	Data package 2015-07-29			0	0.00000
Sierra Leone			BONTHE	Number of cases	Probable	Situation report	10 to 16 November 2014 (2014-W46)	New	Data package 2015-07-29			0	0.00000
Sierra Leone			PUJEHUN	Number of cases	Confirmed	Patient database	19 to 25 May 2014 (2014-W21)	New	Data package 2015-07-29			0	0.00000
Sierra Leone			BOMBALI	Number of cases	Probable	Patient database	02 to 08 June 2014 (2014-W23)	New	Data package 2015-07-29			0	0.00000
Sierra Leone			WESTERN AREA RURAL	Number of cases	Confirmed	Patient database	20 to 26 April 2015 (2015-W17)	New	Data package 2015-07-29			1	1.00000
Sierra Leone			PUJEHUN	Number of cases	Probable	Patient database	05 to 11 May 2014 (2014-W19)	New	Data package 2015-07-29
Sierra Leone			BOMBALI	Number of cases	Probable	Patient database	12 to 18 May 2014 (2014-W20)	New	Data package 2015-07-29
Sierra Leone			WESTERN AREA URBAN	Number of cases	Probable	Situation report	17 to 23 November 2014 (2014-W47)	New	Data package 2015-07-29			0	0.00000
Sierra Leone			BO	Number of cases	Confirmed	Situation report	12 to 18 May 2014 (2014-W20)	New	Data package 2015-07-29
Sierra Leone			WESTERN AREA RURAL	Number of cases	Confirmed	Situation report	27 April to 03 May 2015 (2015-W18)	New	Data package 2015-07-29			0	0.00000
Sierra Leone			BO	Number of cases	Confirmed	Situation report	10 to 16 March 2014 (2014-W11)	New	Data package 2015-07-29
Sierra Leone			BOMBALI	Number of cases	Confirmed	Patient database	16 to 22 February 2015 (2015-W08)	New	Data package 2015-07-29			23	23.00000
Sierra Leone				Number of cases	Probable	Patient database	20 to 26 January 2014 (2014-W04)	New	Data package 2015-07-29
Sierra Leone				Number of cases	Probable	Situation report	06 to 12 January 2014 (2014-W02)	New	Data package 2015-07-29
Sierra Leone			WESTERN AREA RURAL	Number of cases	Confirmed	Patient database	22 to 28 December 2014 (2014-W52)	New	Data package 2015-07-29			37	37.00000
Sierra Leone				Number of cases	Confirmed	Patient database	15 to 21 September 2014 (2014-W38)	New	Data package 2015-07-29			383	383.00000
Sierra Leone			BO	Number of cases	Probable	Situation report	13 to 19 April 2015 (2015-W16)	New	Data package 2015-07-29			0	0.00000
Sierra Leone			WESTERN AREA URBAN	Number of cases	Probable	Situation report	06 to 12 April 2015 (2015-W15)	New	Data package 2015-07-29			0	0.00000
Sierra Leone			PUJEHUN	Number of cases	Probable	Patient database	22 to 28 June 2015 (2015-W26)	New	Data package 2015-07-29			0	0.00000
Sierra Leone			KONO	Number of cases	Probable	Patient database	15 to 21 December 2014 (2014-W51)	New	Data package 2015-07-29			2	2.00000
Sierra Leone			KOINADUGU	Number of cases	Probable	Patient database	17 to 23 November 2014 (2014-W47)	New	Data package 2015-07-29			0	0.00000
Sierra Leone			WESTERN AREA URBAN	Number of cases	Probable	Patient database	21 to 27 April 2014 (2014-W17)	New	Data package 2015-07-29
Sierra Leone			PUJEHUN	Number of cases	Probable	Patient database	15 to 21 December 2014 (2014-W51)	New	Data package 2015-07-29			0	0.00000
Sierra Leone	All ages (total)	Male		Number of cases	Confirmed			Cumulative	Data package 2015-07-29			4792	4792.00000
Sierra Leone			WESTERN AREA URBAN	Number of cases	Probable	Patient database	01 to 07 September 2014 (2014-W36)	New	Data package 2015-07-29			0	0.00000
Sierra Leone			PUJEHUN	Number of cases	Confirmed	Patient database	11 to 17 May 2015 (2015-W20)	New	Data package 2015-07-29			0	0.00000
Sierra Leone			KONO	Number of cases	Confirmed	Situation report	27 October to 02 November 2014 (2014-W44)	New	Data package 2015-07-29			1	1.00000
Sierra Leone			KAMBIA	Number of cases	Probable	Patient database	18 to 24 August 2014 (2014-W34)	New	Data package 2015-07-29			0	0.00000
Sierra Leone			BO	Number of cases	Probable	Situation report	27 October to 09 November 2014 (2014-W45)	New	Data package 2015-07-29			0	0.00000
Sierra Leone			BONTHE	Number of cases	Confirmed	Situation report	13 to 19 April 2015 (2015-W16)	New	Data package 2015-07-29			0	0.00000
Sierra Leone			KONO	Number of cases	Probable	Situation report	19 to 25 May 2014 (2014-W21)	New	Data package 2015-07-29
Sierra Leone			KENEMA	Number of cases	Confirmed	Situation report	29 September to 05 October 2014 (2014-W40)	New	Data package 2015-07-29			5	5.00000
Sierra Leone			BONTHE	Number of cases	Confirmed	Situation report	27 April to 03 May 2015 (2015-W18)	New	Data package 2015-07-29			0	0.00000
Sierra Leone			KENEMA	Number of cases	Probable	Situation report	05 to 11 May 2014 (2014-W19)	New	Data package 2015-07-29
Sierra Leone			BOMBALI	Number of cases	Confirmed	Patient database	13 to 19 October 2014 (2014-W42)	New	Data package 2015-07-29			64	64.00000
Sierra Leone			WESTERN AREA URBAN	Number of cases	Probable	Patient database	01 to 07 December 2014 (2014-W49)	New	Data package 2015-07-29			26	26.00000
Sierra Leone			KONO	Number of cases	Confirmed	Situation report	30 June to 06 July 2014 (2014-W27)	New	Data package 2015-07-29
Sierra Leone			WESTERN AREA URBAN	Number of cases	Confirmed	Patient database	28 April to 04 May 2014 (2014-W18)	New	Data package 2015-07-29
Sierra Leone			PORT LOKO	Number of cases	Confirmed	Patient database	23 to 29 June 2014 (2014-W26)	New	Data package 2015-07-29			0	0.00000
Sierra Leone			BOMBALI	Number of cases	Probable	Patient database	04 to 10 May 2015 (2015-W19)	New	Data package 2015-07-29			0	0.00000
Sierra Leone				Number of cases	Probable	Patient database	31 March to 06 April 2014 (2014-W14)	New	Data package 2015-07-29
Sierra Leone			BONTHE	Number of cases	Confirmed	Situation report	08 to 14 September 2014 (2014-W37)	New	Data package 2015-07-29
Sierra Leone			BO	Number of cases	Probable	Situation report	02 to 08 March 2015 (2015-W10)	New	Data package 2015-07-29			0	0.00000
Sierra Leone			WESTERN AREA URBAN	Number of cases	Probable	Patient database	22 to 28 December 2014 (2014-W52)	New	Data package 2015-07-29			37	37.00000
Sierra Leone			PORT LOKO	Number of cases	Probable	Situation report	15 to 21 September 2014 (2014-W38)	New	Data package 2015-07-29			0	0.00000
Sierra Leone				Number of cases	Probable	Patient database	06 to 12 July 2015 (2015-W28)	New	Data package 2015-07-29
Sierra Leone			TONKOLILI	Number of cases	Probable	Patient database	01 to 07 December 2014 (2014-W49)	New	Data package 2015-07-29			1	1.00000
Sierra Leone			KOINADUGU	Number of cases	Confirmed	Situation report	29 September to 05 October 2014 (2014-W40)	New	Data package 2015-07-29			0	0.00000
Sierra Leone			KAILAHUN	Number of cases	Confirmed	Patient database	02 to 08 June 2014 (2014-W23)	New	Data package 2015-07-29			28	28.00000
Sierra Leone			MOYAMBA	Number of cases	Probable	Patient database	13 to 19 January 2014 (2014-W03)	New	Data package 2015-07-29
Sierra Leone			KAMBIA	Number of cases	Confirmed	Situation report	01 to 07 September 2014 (2014-W36)	New	Data package 2015-07-29
Sierra Leone			BONTHE	Number of cases	Probable	Situation report	09 to 15 March 2015 (2015-W11)	New	Data package 2015-07-29			0	0.00000
Sierra Leone			PUJEHUN	Number of cases	Probable	Patient database	30 March to 05 April 2015 (2015-W14)	New	Data package 2015-07-29			0	0.00000
Sierra Leone			WESTERN AREA RURAL	Number of cases	Probable	Patient database	06 to 12 July 2015 (2015-W28)	New	Data package 2015-07-29
Sierra Leone			KOINADUGU	Number of cases	Confirmed	Situation report	24 February to 02 March 2014 (2014-W09)	New	Data package 2015-07-29
Sierra Leone			WESTERN AREA RURAL	Number of cases	Probable	Situation report	23 to 29 March 2015 (2015-W13)	New	Data package 2015-07-29			0	0.00000
Sierra Leone				Number of cases	Probable	Situation report	30 December 2013 to 05 January 2014 (2014-W01)	New	Data package 2015-07-29
Sierra Leone			PORT LOKO	Number of cases	Confirmed	Situation report	05 to 11 January 2015 (2015-W02)	New	Data package 2015-07-29			41	41.00000
Sierra Leone			KONO	Number of cases	Probable	Patient database	20 to 26 April 2015 (2015-W17)	New	Data package 2015-07-29			0	0.00000
Sierra Leone			KAILAHUN	Number of cases	Probable	Patient database	27 January to 02 February 2014 (2014-W05)	New	Data package 2015-07-29
Sierra Leone			WESTERN AREA URBAN	Number of cases	Confirmed	Patient database	26 May to 01 June 2014 (2014-W22)	New	Data package 2015-07-29			0	0.00000
Sierra Leone			TONKOLILI	Number of cases	Confirmed	Patient database	22 to 28 September 2014 (2014-W39)	New	Data package 2015-07-29			27	27.00000
Sierra Leone			MOYAMBA	Number of cases	Probable	Situation report	08 to 14 December 2014 (2014-W50)	New	Data package 2015-07-29			0	0.00000
Sierra Leone			KAILAHUN	Number of cases	Probable	Patient database	06 to 12 April 2015 (2015-W15)	New	Data package 2015-07-29			0	0.00000
Sierra Leone			BOMBALI	Number of cases	Confirmed	Situation report	18 to 24 May 2015 (2015-W21)	New	Data package 2015-07-29			0	0.00000
Sierra Leone			KONO	Number of cases	Probable	Patient database	25 to 31 August 2014 (2014-W35)	New	Data package 2015-07-29			0	0.00000
Sierra Leone			KAILAHUN	Number of cases	Confirmed	Patient database	02 to 08 February 2015 (2015-W06)	New	Data package 2015-07-29			0	0.00000
Sierra Leone			KAILAHUN	Number of cases	Confirmed	Patient database	07 to 13 July 2014 (2014-W28)	New	Data package 2015-07-29			78	78.00000
Sierra Leone			MOYAMBA	Number of cases	Probable	Situation report	28 April to 04 May 2014 (2014-W18)	New	Data package 2015-07-29
Sierra Leone			PUJEHUN	Number of cases	Confirmed	Patient database	12 to 18 May 2014 (2014-W20)	New	Data package 2015-07-29
Sierra Leone				Number of cases	Probable	Situation report	25 to 31 August 2014 (2014-W35)	New	Data package 2015-07-29
Sierra Leone			WESTERN AREA URBAN	Number of cases	Confirmed	Patient database	04 to 10 May 2015 (2015-W19)	New	Data package 2015-07-29			2	2.00000
Sierra Leone			MOYAMBA	Number of cases	Probable	Patient database	12 to 18 May 2014 (2014-W20)	New	Data package 2015-07-29
Sierra Leone			PORT LOKO	Number of cases	Confirmed	Situation report	20 to 26 April 2015 (2015-W17)	New	Data package 2015-07-29			0	0.00000
Sierra Leone			WESTERN AREA RURAL	Number of cases	Confirmed	Situation report	05 to 11 January 2015 (2015-W02)	New	Data package 2015-07-29			31	31.00000
Sierra Leone			WESTERN AREA URBAN	Number of cases	Confirmed	Situation report	03 to 09 March 2014 (2014-W10)	New	Data package 2015-07-29
Sierra Leone			KOINADUGU	Number of cases	Confirmed	Situation report	18 to 24 August 2014 (2014-W34)	New	Data package 2015-07-29
Sierra Leone			BOMBALI	Number of cases	Probable	Situation report	20 to 26 July 2015 (2015-W30)	New	Data package 2015-07-29			0	0.00000
Sierra Leone			MOYAMBA	Number of cases	Confirmed	Situation report	24 February to 02 March 2014 (2014-W09)	New	Data package 2015-07-29
Sierra Leone			KONO	Number of cases	Confirmed	Patient database	10 to 16 March 2014 (2014-W11)	New	Data package 2015-07-29
Sierra Leone			KONO	Number of cases	Probable	Situation report	11 to 17 August 2014 (2014-W33)	New	Data package 2015-07-29
Sierra Leone			WESTERN AREA URBAN	Number of cases	Probable	Situation report	21 to 27 July 2014 (2014-W30)	New	Data package 2015-07-29
Sierra Leone			MOYAMBA	Number of cases	Confirmed	Situation report	29 December 2014 to 04 January 2015 (2015-W01)	New	Data package 2015-07-29			11	11.00000
Sierra Leone			WESTERN AREA URBAN	Number of cases	Probable	Patient database	22 to 28 June 2015 (2015-W26)	New	Data package 2015-07-29			47	47.00000
Sierra Leone			WESTERN AREA URBAN	Number of cases	Confirmed	Situation report	10 to 16 February 2014 (2014-W07)	New	Data package 2015-07-29
Sierra Leone			KAILAHUN	Number of cases	Probable	Situation report	12 to 18 January 2015 (2015-W03)	New	Data package 2015-07-29			0	0.00000
Sierra Leone			BO	Number of cases	Confirmed	Patient database	10 to 16 February 2014 (2014-W07)	New	Data package 2015-07-29
Sierra Leone			KENEMA	Number of cases	Confirmed	Situation report	19 to 25 January 2015 (2015-W04)	New	Data package 2015-07-29			0	0.00000
Sierra Leone			KOINADUGU	Number of cases	Probable	Situation report	03 to 09 February 2014 (2014-W06)	New	Data package 2015-07-29
Sierra Leone				Number of cases	Confirmed	Patient database	14 to 20 July 2014 (2014-W29)	New	Data package 2015-07-29			76	76.00000
Sierra Leone			MOYAMBA	Number of cases	Probable	Situation report	29 June to 05 July 2015 (2015-W27)	New	Data package 2015-07-29			0	0.00000
Sierra Leone			BONTHE	Number of cases	Probable	Situation report	07 to 13 April 2014 (2014-W15)	New	Data package 2015-07-29
Sierra Leone			WESTERN AREA URBAN	Number of cases	Probable	Patient database	23 to 29 March 2015 (2015-W13)	New	Data package 2015-07-29			12	12.00000
Sierra Leone			BONTHE	Number of cases	Probable	Patient database	14 to 20 April 2014 (2014-W16)	New	Data package 2015-07-29
Sierra Leone			WESTERN AREA RURAL	Number of cases	Probable	Patient database	16 to 22 March 2015 (2015-W12)	New	Data package 2015-07-29			2	2.00000
Sierra Leone			TONKOLILI	Number of cases	Confirmed	Patient database	09 to 15 June 2014 (2014-W24)	New	Data package 2015-07-29			0	0.00000
Sierra Leone			PUJEHUN	Number of cases	Confirmed	Situation report	25 to 31 May 2015 (2015-W22)	New	Data package 2015-07-29			0	0.00000
Sierra Leone			MOYAMBA	Number of cases	Confirmed	Patient database	15 to 21 September 2014 (2014-W38)	New	Data package 2015-07-29			65	65.00000
Sierra Leone			KENEMA	Number of cases	Confirmed	Situation report	17 to 23 February 2014 (2014-W08)	New	Data package 2015-07-29
Sierra Leone			KENEMA	Number of cases	Confirmed	Situation report	16 to 22 June 2014 (2014-W25)	New	Data package 2015-07-29
Sierra Leone			PUJEHUN	Number of cases	Probable	Patient database	13 to 19 July 2015 (2015-W29)	New	Data package 2015-07-29
Sierra Leone			KONO	Number of cases	Confirmed	Patient database	12 to 18 May 2014 (2014-W20)	New	Data package 2015-07-29
Sierra Leone			BO	Number of cases	Confirmed	Patient database	20 to 26 April 2015 (2015-W17)	New	Data package 2015-07-29			0	0.00000
Sierra Leone			MOYAMBA	Number of cases	Confirmed	Situation report	08 to 14 December 2014 (2014-W50)	New	Data package 2015-07-29			3	3.00000
Sierra Leone			BONTHE	Number of cases	Probable	Patient database	25 to 31 May 2015 (2015-W22)	New	Data package 2015-07-29			0	0.00000
Sierra Leone			KONO	Number of cases	Probable	Patient database	14 to 20 April 2014 (2014-W16)	New	Data package 2015-07-29
Sierra Leone			BO	Number of cases	Probable	Situation report	17 to 23 March 2014 (2014-W12)	New	Data package 2015-07-29
Sierra Leone			BO	Number of cases	Probable	Situation report	31 March to 06 April 2014 (2014-W14)	New	Data package 2015-07-29
Sierra Leone			TONKOLILI	Number of cases	Confirmed	Patient database	13 to 19 January 2014 (2014-W03)	New	Data package 2015-07-29
Sierra Leone			WESTERN AREA RURAL	Number of cases	Confirmed	Situation report	22 to 28 December 2014 (2014-W52)	New	Data package 2015-07-29			22	22.00000
Sierra Leone			TONKOLILI	Number of cases	Confirmed	Situation report	28 April to 04 May 2014 (2014-W18)	New	Data package 2015-07-29
Sierra Leone			KAMBIA	Number of cases	Confirmed	Situation report	06 to 12 April 2015 (2015-W15)	New	Data package 2015-07-29			4	4.00000
Sierra Leone			MOYAMBA	Number of cases	Probable	Patient database	27 October to 02 November 2014 (2014-W44)	New	Data package 2015-07-29			1	1.00000
Sierra Leone			KAILAHUN	Number of cases	Probable	Patient database	31 March to 06 April 2014 (2014-W14)	New	Data package 2015-07-29
Sierra Leone			PUJEHUN	Number of cases	Confirmed	Situation report	09 to 15 March 2015 (2015-W11)	New	Data package 2015-07-29			0	0.00000
Sierra Leone			MOYAMBA	Number of cases	Confirmed	Situation report	30 December 2013 to 05 January 2014 (2014-W01)	New	Data package 2015-07-29
Sierra Leone			KAMBIA	Number of cases	Probable	Patient database	13 to 19 October 2014 (2014-W42)	New	Data package 2015-07-29			0	0.00000
Sierra Leone			BOMBALI	Number of cases	Confirmed	Situation report	02 to 08 March 2015 (2015-W10)	New	Data package 2015-07-29			6	6.00000
Sierra Leone			BO	Number of cases	Confirmed	Patient database	23 to 29 March 2015 (2015-W13)	New	Data package 2015-07-29			0	0.00000
Sierra Leone			PUJEHUN	Number of cases	Probable	Patient database	06 to 12 October 2014 (2014-W41)	New	Data package 2015-07-29			1	1.00000
Sierra Leone			PORT LOKO	Number of cases	Probable	Patient database	03 to 09 March 2014 (2014-W10)	New	Data package 2015-07-29
Sierra Leone			TONKOLILI	Number of cases	Probable	Situation report	16 to 22 February 2015 (2015-W08)	New	Data package 2015-07-29			0	0.00000
Sierra Leone			WESTERN AREA RURAL	Number of cases	Confirmed	Situation report	24 to 30 November 2014 (2014-W48)	New	Data package 2015-07-29			72	72.00000
Sierra Leone			KOINADUGU	Number of cases	Confirmed	Patient database	23 to 29 March 2015 (2015-W13)	New	Data package 2015-07-29			0	0.00000
Sierra Leone			PUJEHUN	Number of cases	Confirmed	Situation report	07 to 13 April 2014 (2014-W15)	New	Data package 2015-07-29
Sierra Leone			BOMBALI	Number of cases	Probable	Patient database	10 to 16 March 2014 (2014-W11)	New	Data package 2015-07-29
Sierra Leone			KAILAHUN	Number of cases	Confirmed	Patient database	18 to 24 August 2014 (2014-W34)	New	Data package 2015-07-29			21	21.00000
Sierra Leone			WESTERN AREA RURAL	Number of cases	Confirmed	Patient database	12 to 18 January 2015 (2015-W03)	New	Data package 2015-07-29			14	14.00000
Sierra Leone			BOMBALI	Number of cases	Probable	Situation report	11 to 17 May 2015 (2015-W20)	New	Data package 2015-07-29			0	0.00000
Sierra Leone			PUJEHUN	Number of cases	Confirmed	Situation report	20 to 26 October 2014 (2014-W43)	New	Data package 2015-07-29			1	1.00000
Sierra Leone			MOYAMBA	Number of cases	Probable	Patient database	09 to 15 March 2015 (2015-W11)	New	Data package 2015-07-29			0	0.00000
Sierra Leone			BOMBALI	Number of cases	Confirmed	Patient database	03 to 09 February 2014 (2014-W06)	New	Data package 2015-07-29
Sierra Leone			BOMBALI	Number of cases	Confirmed	Situation report	21 to 27 April 2014 (2014-W17)	New	Data package 2015-07-29
Sierra Leone			MOYAMBA	Number of cases	Probable	Situation report	10 to 16 November 2014 (2014-W46)	New	Data package 2015-07-29			0	0.00000
Sierra Leone			MOYAMBA	Number of cases	Probable	Situation report	09 to 15 February 2015 (2015-W07)	New	Data package 2015-07-29			0	0.00000
Sierra Leone			KAILAHUN	Number of cases	Confirmed	Situation report	20 to 26 January 2014 (2014-W04)	New	Data package 2015-07-29
Sierra Leone			KOINADUGU	Number of cases	Confirmed	Patient database	29 December 2014 to 04 January 2015 (2015-W01)	New	Data package 2015-07-29			1	1.00000
Sierra Leone			KAMBIA	Number of cases	Confirmed	Patient database	18 to 24 August 2014 (2014-W34)	New	Data package 2015-07-29			0	0.00000
Sierra Leone			TONKOLILI	Number of cases	Probable	Situation report	21 to 27 July 2014 (2014-W30)	New	Data package 2015-07-29
Sierra Leone			BONTHE	Number of cases	Probable	Patient database	27 October to 09 November 2014 (2014-W45)	New	Data package 2015-07-29			0	0.00000
Sierra Leone			MOYAMBA	Number of cases	Probable	Situation report	16 to 22 February 2015 (2015-W08)	New	Data package 2015-07-29			0	0.00000
Sierra Leone			PORT LOKO	Number of cases	Confirmed	Situation report	04 to 10 August 2014 (2014-W32)	New	Data package 2015-07-29
Sierra Leone			WESTERN AREA URBAN	Number of cases	Confirmed	Situation report	01 to 07 December 2014 (2014-W49)	New	Data package 2015-07-29			133	133.00000
Sierra Leone			MOYAMBA	Number of cases	Probable	Situation report	16 to 22 March 2015 (2015-W12)	New	Data package 2015-07-29			0	0.00000
Sierra Leone				Number of cases	Probable	Patient database	23 to 29 June 2014 (2014-W26)	New	Data package 2015-07-29			5	5.00000
Sierra Leone			TONKOLILI	Number of cases	Probable	Situation report	12 to 18 January 2015 (2015-W03)	New	Data package 2015-07-29			0	0.00000
Sierra Leone				Number of cases	Total			Cumulative	Data package 2015-07-29	26 July 2015	EVD West Africa 2014	13 290	13290.00000
Sierra Leone			KONO	Number of cases	Probable	Patient database	07 to 13 April 2014 (2014-W15)	New	Data package 2015-07-29
Sierra Leone			BONTHE	Number of cases	Confirmed	Situation report	13 to 19 July 2015 (2015-W29)	New	Data package 2015-07-29			0	0.00000
Sierra Leone			BOMBALI	Number of cases	Confirmed	Patient database	15 to 21 September 2014 (2014-W38)	New	Data package 2015-07-29			84	84.00000
Sierra Leone			BOMBALI	Number of cases	Confirmed	Situation report	23 February to 01 March 2015 (2015-W09)	New	Data package 2015-07-29			22	22.00000
Sierra Leone			KENEMA	Number of cases	Confirmed	Patient database	09 to 15 March 2015 (2015-W11)	New	Data package 2015-07-29			0	0.00000
Sierra Leone			PUJEHUN	Number of cases	Confirmed	Situation report	29 June to 05 July 2015 (2015-W27)	New	Data package 2015-07-29			0	0.00000
Sierra Leone			PUJEHUN	Number of cases	Confirmed	Situation report	16 to 22 March 2015 (2015-W12)	New	Data package 2015-07-29			0	0.00000
Sierra Leone				Number of cases	Probable	Patient database	14 to 20 April 2014 (2014-W16)	New	Data package 2015-07-29
Sierra Leone				Number of cases	Probable	Patient database	29 September to 05 October 2014 (2014-W40)	New	Data package 2015-07-29			48	48.00000
Sierra Leone			TONKOLILI	Number of cases	Probable	Patient database	27 October to 02 November 2014 (2014-W44)	New	Data package 2015-07-29			1	1.00000
Sierra Leone			MOYAMBA	Number of cases	Confirmed	Patient database	11 to 17 August 2014 (2014-W33)	New	Data package 2015-07-29			5	5.00000
Sierra Leone			TONKOLILI	Number of cases	Probable	Situation report	27 April to 03 May 2015 (2015-W18)	New	Data package 2015-07-29			0	0.00000
Sierra Leone			KAMBIA	Number of cases	Confirmed	Situation report	31 March to 06 April 2014 (2014-W14)	New	Data package 2015-07-29
Sierra Leone			KOINADUGU	Number of cases	Probable	Patient database	20 to 26 October 2014 (2014-W43)	New	Data package 2015-07-29			3	3.00000
Sierra Leone			KONO	Number of cases	Probable	Patient database	18 to 24 August 2014 (2014-W34)	New	Data package 2015-07-29			0	0.00000
Sierra Leone			BOMBALI	Number of cases	Probable	Situation report	02 to 08 February 2015 (2015-W06)	New	Data package 2015-07-29			0	0.00000
Sierra Leone			WESTERN AREA RURAL	Number of cases	Confirmed	Situation report	09 to 15 February 2015 (2015-W07)	New	Data package 2015-07-29			4	4.00000
Sierra Leone			KOINADUGU	Number of cases	Confirmed	Patient database	25 to 31 August 2014 (2014-W35)	New	Data package 2015-07-29			0	0.00000
Sierra Leone				Number of cases	Confirmed	Patient database	01 to 07 September 2014 (2014-W36)	New	Data package 2015-07-29			213	213.00000
Sierra Leone			KOINADUGU	Number of cases	Confirmed	Situation report	05 to 11 May 2014 (2014-W19)	New	Data package 2015-07-29
Sierra Leone			KAMBIA	Number of cases	Confirmed	Patient database	06 to 12 April 2015 (2015-W15)	New	Data package 2015-07-29			5	5.00000
Sierra Leone			BONTHE	Number of cases	Probable	Patient database	01 to 07 June 2015 (2015-W23)	New	Data package 2015-07-29			0	0.00000
Sierra Leone				Number of cases	Probable	Situation report	17 to 23 March 2014 (2014-W12)	New	Data package 2015-07-29
Sierra Leone			KAMBIA	Number of cases	Probable	Situation report	23 February to 01 March 2015 (2015-W09)	New	Data package 2015-07-29			0	0.00000
Sierra Leone			MOYAMBA	Number of cases	Probable	Patient database	10 to 16 March 2014 (2014-W11)	New	Data package 2015-07-29
Sierra Leone			PUJEHUN	Number of cases	Confirmed	Situation report	13 to 19 July 2015 (2015-W29)	New	Data package 2015-07-29			0	0.00000
Sierra Leone			KONO	Number of cases	Confirmed	Patient database	28 April to 04 May 2014 (2014-W18)	New	Data package 2015-07-29
Sierra Leone			KOINADUGU	Number of cases	Probable	Patient database	25 to 31 May 2015 (2015-W22)	New	Data package 2015-07-29			0	0.00000
Sierra Leone			KOINADUGU	Number of cases	Confirmed	Patient database	27 October to 09 November 2014 (2014-W45)	New	Data package 2015-07-29			35	35.00000
Sierra Leone			PUJEHUN	Number of cases	Confirmed	Patient database	08 to 14 September 2014 (2014-W37)	New	Data package 2015-07-29			0	0.00000
Sierra Leone			KONO	Number of cases	Confirmed	Patient database	22 to 28 December 2014 (2014-W52)	New	Data package 2015-07-29			93	93.00000
Sierra Leone			WESTERN AREA URBAN	Number of cases	Confirmed	Patient database	13 to 19 January 2014 (2014-W03)	New	Data package 2015-07-29
Sierra Leone			BO	Number of cases	Confirmed	Situation report	20 to 26 July 2015 (2015-W30)	New	Data package 2015-07-29			0	0.00000
Sierra Leone			KAMBIA	Number of cases	Confirmed	Patient database	09 to 15 March 2015 (2015-W11)	New	Data package 2015-07-29			3	3.00000
Sierra Leone			KONO	Number of cases	Confirmed	Patient database	06 to 12 April 2015 (2015-W15)	New	Data package 2015-07-29			0	0.00000
Sierra Leone			KONO	Number of cases	Probable	Situation report	01 to 07 June 2015 (2015-W23)	New	Data package 2015-07-29			0	0.00000
Sierra Leone				Number of cases	Confirmed	Situation report	25 to 31 August 2014 (2014-W35)	New	Data package 2015-07-29
Sierra Leone			KOINADUGU	Number of cases	Confirmed	Situation report	30 December 2013 to 05 January 2014 (2014-W01)	New	Data package 2015-07-29
Sierra Leone			BOMBALI	Number of cases	Probable	Patient database	28 July to 03 August 2014 (2014-W31)	New	Data package 2015-07-29			0	0.00000
Sierra Leone			KONO	Number of cases	Confirmed	Situation report	05 to 11 January 2015 (2015-W02)	New	Data package 2015-07-29			14	14.00000
Sierra Leone			MOYAMBA	Number of cases	Confirmed	Patient database	23 to 29 March 2015 (2015-W13)	New	Data package 2015-07-29			0	0.00000
Sierra Leone			KOINADUGU	Number of cases	Confirmed	Situation report	31 March to 06 April 2014 (2014-W14)	New	Data package 2015-07-29
Sierra Leone			KENEMA	Number of cases	Probable	Situation report	14 to 20 July 2014 (2014-W29)	New	Data package 2015-07-29
Sierra Leone			KOINADUGU	Number of cases	Confirmed	Situation report	01 to 07 December 2014 (2014-W49)	New	Data package 2015-07-29			2	2.00000
Sierra Leone			MOYAMBA	Number of cases	Probable	Situation report	22 to 28 June 2015 (2015-W26)	New	Data package 2015-07-29			0	0.00000
Sierra Leone			KOINADUGU	Number of cases	Confirmed	Situation report	14 to 20 April 2014 (2014-W16)	New	Data package 2015-07-29
Sierra Leone			KAMBIA	Number of cases	Probable	Patient database	30 June to 06 July 2014 (2014-W27)	New	Data package 2015-07-29			0	0.00000
Sierra Leone			PUJEHUN	Number of cases	Confirmed	Patient database	08 to 14 December 2014 (2014-W50)	New	Data package 2015-07-29			0	0.00000
Sierra Leone			KAMBIA	Number of cases	Probable	Patient database	06 to 12 July 2015 (2015-W28)	New	Data package 2015-07-29
Sierra Leone			PORT LOKO	Number of cases	Probable	Patient database	18 to 24 May 2015 (2015-W21)	New	Data package 2015-07-29			0	0.00000
Sierra Leone			WESTERN AREA RURAL	Number of cases	Probable	Patient database	09 to 15 June 2014 (2014-W24)	New	Data package 2015-07-29			0	0.00000
Sierra Leone			KAMBIA	Number of cases	Probable	Patient database	17 to 23 March 2014 (2014-W12)	New	Data package 2015-07-29
Sierra Leone			TONKOLILI	Number of cases	Confirmed	Patient database	02 to 08 February 2015 (2015-W06)	New	Data package 2015-07-29			2	2.00000
Sierra Leone			WESTERN AREA RURAL	Number of cases	Probable	Patient database	27 January to 02 February 2014 (2014-W05)	New	Data package 2015-07-29
Sierra Leone			WESTERN AREA URBAN	Number of cases	Probable	Situation report	09 to 15 June 2014 (2014-W24)	New	Data package 2015-07-29
Sierra Leone			BO	Number of cases	Confirmed	Situation report	22 to 28 September 2014 (2014-W39)	New	Data package 2015-07-29			20	20.00000
Sierra Leone			KOINADUGU	Number of cases	Probable	Patient database	02 to 08 February 2015 (2015-W06)	New	Data package 2015-07-29			0	0.00000
Sierra Leone				Number of cases	Confirmed	Situation report	21 to 27 July 2014 (2014-W30)	New	Data package 2015-07-29
Sierra Leone			KAILAHUN	Number of cases	Confirmed	Patient database	22 to 28 September 2014 (2014-W39)	New	Data package 2015-07-29			6	6.00000
Sierra Leone			TONKOLILI	Number of cases	Probable	Patient database	15 to 21 June 2015 (2015-W25)	New	Data package 2015-07-29			0	0.00000
Sierra Leone			KOINADUGU	Number of cases	Confirmed	Situation report	24 to 30 March 2014 (2014-W13)	New	Data package 2015-07-29
Sierra Leone			WESTERN AREA RURAL	Number of cases	Confirmed	Patient database	04 to 10 August 2014 (2014-W32)	New	Data package 2015-07-29			4	4.00000
Sierra Leone			KONO	Number of cases	Confirmed	Patient database	01 to 07 December 2014 (2014-W49)	New	Data package 2015-07-29			19	19.00000
Sierra Leone			PUJEHUN	Number of cases	Confirmed	Situation report	15 to 21 June 2015 (2015-W25)	New	Data package 2015-07-29			0	0.00000
Sierra Leone				Number of cases	Confirmed	Situation report	10 to 16 March 2014 (2014-W11)	New	Data package 2015-07-29
Sierra Leone			BOMBALI	Number of cases	Confirmed	Situation report	06 to 12 October 2014 (2014-W41)	New	Data package 2015-07-29			94	94.00000
Sierra Leone			KAMBIA	Number of cases	Probable	Situation report	22 to 28 December 2014 (2014-W52)	New	Data package 2015-07-29			0	0.00000
Sierra Leone			PUJEHUN	Number of cases	Probable	Situation report	01 to 07 June 2015 (2015-W23)	New	Data package 2015-07-29			0	0.00000
Sierra Leone			MOYAMBA	Number of cases	Probable	Patient database	23 to 29 June 2014 (2014-W26)	New	Data package 2015-07-29			0	0.00000
Sierra Leone			PORT LOKO	Number of cases	Confirmed	Situation report	08 to 14 September 2014 (2014-W37)	New	Data package 2015-07-29
Sierra Leone			MOYAMBA	Number of cases	Confirmed	Patient database	18 to 24 August 2014 (2014-W34)	New	Data package 2015-07-29			3	3.00000
Sierra Leone			WESTERN AREA RURAL	Number of cases	Confirmed	Patient database	20 to 26 July 2015 (2015-W30)	New	Data package 2015-07-29
Sierra Leone			BO	Number of cases	Confirmed	Situation report	24 February to 02 March 2014 (2014-W09)	New	Data package 2015-07-29
Sierra Leone			KAILAHUN	Number of cases	Confirmed	Patient database	08 to 14 September 2014 (2014-W37)	New	Data package 2015-07-29			11	11.00000
Sierra Leone			PORT LOKO	Number of cases	Probable	Situation report	13 to 19 January 2014 (2014-W03)	New	Data package 2015-07-29
Sierra Leone			KONO	Number of cases	Probable	Situation report	29 December 2014 to 04 January 2015 (2015-W01)	New	Data package 2015-07-29			0	0.00000
Sierra Leone			MOYAMBA	Number of cases	Confirmed	Patient database	03 to 09 February 2014 (2014-W06)	New	Data package 2015-07-29
Sierra Leone			BONTHE	Number of cases	Probable	Patient database	03 to 09 March 2014 (2014-W10)	New	Data package 2015-07-29
Sierra Leone			BOMBALI	Number of cases	Probable	Situation report	16 to 22 February 2015 (2015-W08)	New	Data package 2015-07-29			0	0.00000
Sierra Leone			KONO	Number of cases	Probable	Patient database	10 to 16 February 2014 (2014-W07)	New	Data package 2015-07-29
Sierra Leone			BOMBALI	Number of cases	Confirmed	Patient database	15 to 21 December 2014 (2014-W51)	New	Data package 2015-07-29			20	20.00000
Sierra Leone			PUJEHUN	Number of cases	Probable	Patient database	06 to 12 July 2015 (2015-W28)	New	Data package 2015-07-29
Sierra Leone			KAMBIA	Number of cases	Confirmed	Patient database	30 June to 06 July 2014 (2014-W27)	New	Data package 2015-07-29			0	0.00000
Sierra Leone			BO	Number of cases	Probable	Situation report	28 July to 03 August 2014 (2014-W31)	New	Data package 2015-07-29
Sierra Leone			WESTERN AREA RURAL	Number of cases	Probable	Patient database	19 to 25 January 2015 (2015-W04)	New	Data package 2015-07-29			7	7.00000
Sierra Leone			KAILAHUN	Number of cases	Confirmed	Situation report	12 to 18 May 2014 (2014-W20)	New	Data package 2015-07-29
Sierra Leone			KONO	Number of cases	Confirmed	Patient database	12 to 18 January 2015 (2015-W03)	New	Data package 2015-07-29			9	9.00000
Sierra Leone			BOMBALI	Number of cases	Confirmed	Situation report	05 to 11 January 2015 (2015-W02)	New	Data package 2015-07-29			4	4.00000
Sierra Leone			KAMBIA	Number of cases	Confirmed	Situation report	27 October to 02 November 2014 (2014-W44)	New	Data package 2015-07-29			16	16.00000
Sierra Leone			WESTERN AREA RURAL	Number of cases	Probable	Patient database	27 October to 09 November 2014 (2014-W45)	New	Data package 2015-07-29			14	14.00000
Sierra Leone			KAMBIA	Number of cases	Confirmed	Situation report	14 to 20 April 2014 (2014-W16)	New	Data package 2015-07-29
Sierra Leone			KENEMA	Number of cases	Confirmed	Patient database	23 to 29 March 2015 (2015-W13)	New	Data package 2015-07-29			0	0.00000
Sierra Leone			PORT LOKO	Number of cases	Confirmed	Patient database	13 to 19 October 2014 (2014-W42)	New	Data package 2015-07-29			62	62.00000
Sierra Leone			BO	Number of cases	Probable	Patient database	17 to 23 February 2014 (2014-W08)	New	Data package 2015-07-29
Sierra Leone			BO	Number of cases	Probable	Patient database	19 to 25 May 2014 (2014-W21)	New	Data package 2015-07-29			0	0.00000
Sierra Leone			WESTERN AREA URBAN	Number of cases	Probable	Situation report	30 June to 06 July 2014 (2014-W27)	New	Data package 2015-07-29
Sierra Leone			KAILAHUN	Number of cases	Probable	Patient database	13 to 19 April 2015 (2015-W16)	New	Data package 2015-07-29			0	0.00000
Sierra Leone			KAMBIA	Number of cases	Confirmed	Situation report	09 to 15 February 2015 (2015-W07)	New	Data package 2015-07-29			7	7.00000
Sierra Leone			BO	Number of cases	Probable	Patient database	11 to 17 May 2015 (2015-W20)	New	Data package 2015-07-29			0	0.00000
Sierra Leone			KAILAHUN	Number of cases	Confirmed	Patient database	25 to 31 August 2014 (2014-W35)	New	Data package 2015-07-29			26	26.00000
Sierra Leone			KAMBIA	Number of cases	Confirmed	Situation report	01 to 07 December 2014 (2014-W49)	New	Data package 2015-07-29			10	10.00000
Sierra Leone			WESTERN AREA RURAL	Number of cases	Probable	Situation report	06 to 12 January 2014 (2014-W02)	New	Data package 2015-07-29
Sierra Leone			KAMBIA	Number of cases	Probable	Situation report	20 to 26 January 2014 (2014-W04)	New	Data package 2015-07-29
Sierra Leone			MOYAMBA	Number of cases	Confirmed	Patient database	17 to 23 February 2014 (2014-W08)	New	Data package 2015-07-29
Sierra Leone				Number of cases	Confirmed	Patient database	26 May to 01 June 2014 (2014-W22)	New	Data package 2015-07-29			16	16.00000
Sierra Leone			KENEMA	Number of cases	Confirmed	Patient database	02 to 08 June 2014 (2014-W23)	New	Data package 2015-07-29			1	1.00000
Sierra Leone			BO	Number of cases	Probable	Situation report	23 February to 01 March 2015 (2015-W09)	New	Data package 2015-07-29			0	0.00000
Sierra Leone			MOYAMBA	Number of cases	Confirmed	Situation report	10 to 16 November 2014 (2014-W46)	New	Data package 2015-07-29			10	10.00000
Sierra Leone			BOMBALI	Number of cases	Probable	Situation report	07 to 13 July 2014 (2014-W28)	New	Data package 2015-07-29
Sierra Leone				Number of cases	Confirmed	Patient database	23 February to 01 March 2015 (2015-W09)	New	Data package 2015-07-29			66	66.00000
Sierra Leone			KOINADUGU	Number of cases	Confirmed	Situation report	09 to 15 March 2015 (2015-W11)	New	Data package 2015-07-29			2	2.00000
Sierra Leone			KAMBIA	Number of cases	Probable	Patient database	14 to 20 April 2014 (2014-W16)	New	Data package 2015-07-29
Sierra Leone			KENEMA	Number of cases	Confirmed	Situation report	28 April to 04 May 2014 (2014-W18)	New	Data package 2015-07-29
Sierra Leone			TONKOLILI	Number of cases	Confirmed	Situation report	30 March to 05 April 2015 (2015-W14)	New	Data package 2015-07-29			0	0.00000
Sierra Leone			PUJEHUN	Number of cases	Confirmed	Patient database	16 to 22 June 2014 (2014-W25)	New	Data package 2015-07-29			0	0.00000
Sierra Leone			KAMBIA	Number of cases	Confirmed	Patient database	27 April to 03 May 2015 (2015-W18)	New	Data package 2015-07-29			5	5.00000
Sierra Leone			BO	Number of cases	Probable	Patient database	13 to 19 October 2014 (2014-W42)	New	Data package 2015-07-29			1	1.00000
Sierra Leone			MOYAMBA	Number of cases	Confirmed	Patient database	17 to 23 November 2014 (2014-W47)	New	Data package 2015-07-29			7	7.00000
Sierra Leone			BOMBALI	Number of cases	Probable	Patient database	15 to 21 December 2014 (2014-W51)	New	Data package 2015-07-29			0	0.00000
Sierra Leone			WESTERN AREA URBAN	Number of cases	Confirmed	Patient database	07 to 13 July 2014 (2014-W28)	New	Data package 2015-07-29			2	2.00000
Sierra Leone			TONKOLILI	Number of cases	Probable	Situation report	17 to 23 November 2014 (2014-W47)	New	Data package 2015-07-29			0	0.00000
Sierra Leone			PUJEHUN	Number of cases	Probable	Situation report	02 to 08 June 2014 (2014-W23)	New	Data package 2015-07-29
Sierra Leone			KENEMA	Number of cases	Confirmed	Situation report	20 to 26 January 2014 (2014-W04)	New	Data package 2015-07-29
Sierra Leone			KONO	Number of cases	Probable	Situation report	03 to 09 February 2014 (2014-W06)	New	Data package 2015-07-29
Sierra Leone			BO	Number of cases	Confirmed	Patient database	30 June to 06 July 2014 (2014-W27)	New	Data package 2015-07-29			1	1.00000
Sierra Leone				Number of cases	Confirmed	Situation report	19 to 25 January 2015 (2015-W04)	New	Data package 2015-07-29			65	65.00000
Sierra Leone			KONO	Number of cases	Confirmed	Situation report	30 December 2013 to 05 January 2014 (2014-W01)	New	Data package 2015-07-29
Sierra Leone			BONTHE	Number of cases	Confirmed	Situation report	06 to 12 July 2015 (2015-W28)	New	Data package 2015-07-29			0	0.00000
Sierra Leone			MOYAMBA	Number of cases	Probable	Situation report	20 to 26 July 2015 (2015-W30)	New	Data package 2015-07-29			0	0.00000
Sierra Leone				Number of cases	Confirmed	Situation report	23 to 29 June 2014 (2014-W26)	New	Data package 2015-07-29
Sierra Leone			MOYAMBA	Number of cases	Probable	Patient database	08 to 14 September 2014 (2014-W37)	New	Data package 2015-07-29			0	0.00000
Sierra Leone			KENEMA	Number of cases	Probable	Patient database	04 to 10 May 2015 (2015-W19)	New	Data package 2015-07-29			0	0.00000
Sierra Leone			KOINADUGU	Number of cases	Probable	Situation report	28 April to 04 May 2014 (2014-W18)	New	Data package 2015-07-29
Sierra Leone			PORT LOKO	Number of cases	Confirmed	Situation report	27 October to 09 November 2014 (2014-W45)	New	Data package 2015-07-29			56	56.00000
Sierra Leone			WESTERN AREA RURAL	Number of cases	Confirmed	Patient database	02 to 08 March 2015 (2015-W10)	New	Data package 2015-07-29			8	8.00000
Sierra Leone			MOYAMBA	Number of cases	Confirmed	Situation report	27 October to 09 November 2014 (2014-W45)	New	Data package 2015-07-29			41	41.00000
Sierra Leone			BONTHE	Number of cases	Confirmed	Patient database	16 to 22 March 2015 (2015-W12)	New	Data package 2015-07-29			0	0.00000
Sierra Leone			BOMBALI	Number of cases	Confirmed	Patient database	21 to 27 April 2014 (2014-W17)	New	Data package 2015-07-29
Sierra Leone			PUJEHUN	Number of cases	Probable	Patient database	16 to 22 March 2015 (2015-W12)	New	Data package 2015-07-29			0	0.00000
Sierra Leone			KONO	Number of cases	Confirmed	Patient database	05 to 11 May 2014 (2014-W19)	New	Data package 2015-07-29
Sierra Leone			WESTERN AREA URBAN	Number of cases	Probable	Situation report	22 to 28 September 2014 (2014-W39)	New	Data package 2015-07-29			0	0.00000
Sierra Leone			MOYAMBA	Number of cases	Confirmed	Patient database	09 to 15 June 2014 (2014-W24)	New	Data package 2015-07-29			1	1.00000
Sierra Leone			WESTERN AREA URBAN	Number of cases	Confirmed	Situation report	22 to 28 December 2014 (2014-W52)	New	Data package 2015-07-29			149	149.00000
Sierra Leone			PORT LOKO	Number of cases	Probable	Patient database	10 to 16 March 2014 (2014-W11)	New	Data package 2015-07-29
Sierra Leone			BONTHE	Number of cases	Probable	Patient database	24 to 30 March 2014 (2014-W13)	New	Data package 2015-07-29
Sierra Leone			KAILAHUN	Number of cases	Confirmed	Situation report	06 to 12 January 2014 (2014-W02)	New	Data package 2015-07-29
Sierra Leone			WESTERN AREA URBAN	Number of cases	Confirmed	Patient database	08 to 14 December 2014 (2014-W50)	New	Data package 2015-07-29			137	137.00000
Sierra Leone			KAMBIA	Number of cases	Confirmed	Patient database	06 to 12 October 2014 (2014-W41)	New	Data package 2015-07-29			3	3.00000
Sierra Leone			KAILAHUN	Number of cases	Confirmed	Situation report	19 to 25 May 2014 (2014-W21)	New	Data package 2015-07-29
Sierra Leone			BOMBALI	Number of cases	Confirmed	Patient database	20 to 26 April 2015 (2015-W17)	New	Data package 2015-07-29			0	0.00000
Sierra Leone			WESTERN AREA RURAL	Number of cases	Probable	Situation report	25 to 31 August 2014 (2014-W35)	New	Data package 2015-07-29
Sierra Leone			KAMBIA	Number of cases	Probable	Situation report	14 to 20 April 2014 (2014-W16)	New	Data package 2015-07-29
Sierra Leone			BOMBALI	Number of cases	Probable	Situation report	27 October to 02 November 2014 (2014-W44)	New	Data package 2015-07-29			0	0.00000
Sierra Leone			KOINADUGU	Number of cases	Confirmed	Situation report	17 to 23 November 2014 (2014-W47)	New	Data package 2015-07-29			5	5.00000
Sierra Leone			KONO	Number of cases	Probable	Situation report	30 March to 05 April 2015 (2015-W14)	New	Data package 2015-07-29			0	0.00000
Sierra Leone			PORT LOKO	Number of cases	Confirmed	Situation report	05 to 11 May 2014 (2014-W19)	New	Data package 2015-07-29
Sierra Leone			KAILAHUN	Number of cases	Confirmed	Situation report	13 to 19 January 2014 (2014-W03)	New	Data package 2015-07-29
Sierra Leone				Number of cases	Confirmed	Patient database	26 January to 01 February 2015 (2015-W05)	New	Data package 2015-07-29			84	84.00000
Sierra Leone			BONTHE	Number of cases	Confirmed	Patient database	11 to 17 August 2014 (2014-W33)	New	Data package 2015-07-29			0	0.00000
Sierra Leone				Number of cases	Probable	Situation report	20 to 26 October 2014 (2014-W43)	New	Data package 2015-07-29			9	9.00000
Sierra Leone			MOYAMBA	Number of cases	Probable	Patient database	28 April to 04 May 2014 (2014-W18)	New	Data package 2015-07-29
Sierra Leone			KOINADUGU	Number of cases	Probable	Patient database	12 to 18 May 2014 (2014-W20)	New	Data package 2015-07-29
Sierra Leone			BONTHE	Number of cases	Confirmed	Situation report	29 September to 05 October 2014 (2014-W40)	New	Data package 2015-07-29			0	0.00000
Sierra Leone				Number of cases	Probable	Situation report	18 to 24 August 2014 (2014-W34)	New	Data package 2015-07-29
Sierra Leone			WESTERN AREA URBAN	Number of cases	Confirmed	Situation report	14 to 20 July 2014 (2014-W29)	New	Data package 2015-07-29
Sierra Leone			BONTHE	Number of cases	Confirmed	Patient database	28 July to 03 August 2014 (2014-W31)	New	Data package 2015-07-29			0	0.00000
Sierra Leone				Number of cases	Confirmed	Situation report	22 to 28 June 2015 (2015-W26)	New	Data package 2015-07-29			8	8.00000
Sierra Leone			BOMBALI	Number of cases	Probable	Patient database	06 to 12 April 2015 (2015-W15)	New	Data package 2015-07-29			0	0.00000
Sierra Leone			KAMBIA	Number of cases	Confirmed	Situation report	25 to 31 May 2015 (2015-W22)	New	Data package 2015-07-29			1	1.00000
Sierra Leone			KONO	Number of cases	Probable	Situation report	17 to 23 February 2014 (2014-W08)	New	Data package 2015-07-29
Sierra Leone			BONTHE	Number of cases	Confirmed	Situation report	03 to 09 March 2014 (2014-W10)	New	Data package 2015-07-29
Sierra Leone			KAMBIA	Number of cases	Confirmed	Situation report	12 to 18 January 2015 (2015-W03)	New	Data package 2015-07-29			8	8.00000
Sierra Leone			PUJEHUN	Number of cases	Probable	Situation report	25 to 31 May 2015 (2015-W22)	New	Data package 2015-07-29			0	0.00000
Sierra Leone			BO	Number of cases	Probable	Situation report	07 to 13 April 2014 (2014-W15)	New	Data package 2015-07-29
Sierra Leone			KENEMA	Number of cases	Confirmed	Patient database	01 to 07 September 2014 (2014-W36)	New	Data package 2015-07-29			29	29.00000
Sierra Leone			BOMBALI	Number of cases	Confirmed	Situation report	11 to 17 May 2015 (2015-W20)	New	Data package 2015-07-29			0	0.00000
Sierra Leone			TONKOLILI	Number of cases	Probable	Patient database	09 to 15 February 2015 (2015-W07)	New	Data package 2015-07-29			0	0.00000
Sierra Leone			MOYAMBA	Number of cases	Confirmed	Situation report	09 to 15 March 2015 (2015-W11)	New	Data package 2015-07-29			0	0.00000
Sierra Leone			KAMBIA	Number of cases	Probable	Situation report	08 to 14 June 2015 (2015-W24)	New	Data package 2015-07-29			0	0.00000
Sierra Leone			MOYAMBA	Number of cases	Probable	Situation report	06 to 12 January 2014 (2014-W02)	New	Data package 2015-07-29
Sierra Leone			KENEMA	Number of cases	Confirmed	Patient database	11 to 17 August 2014 (2014-W33)	New	Data package 2015-07-29			51	51.00000
Sierra Leone			KENEMA	Number of cases	Probable	Patient database	25 to 31 August 2014 (2014-W35)	New	Data package 2015-07-29			0	0.00000
Sierra Leone			BONTHE	Number of cases	Confirmed	Patient database	17 to 23 March 2014 (2014-W12)	New	Data package 2015-07-29
Sierra Leone			PUJEHUN	Number of cases	Confirmed	Situation report	24 to 30 November 2014 (2014-W48)	New	Data package 2015-07-29			1	1.00000
Sierra Leone			KONO	Number of cases	Confirmed	Patient database	27 January to 02 February 2014 (2014-W05)	New	Data package 2015-07-29
Sierra Leone			KAILAHUN	Number of cases	Confirmed	Patient database	29 December 2014 to 04 January 2015 (2015-W01)	New	Data package 2015-07-29			0	0.00000
Sierra Leone			BOMBALI	Number of cases	Confirmed	Situation report	26 January to 01 February 2015 (2015-W05)	New	Data package 2015-07-29			0	0.00000
Sierra Leone			KONO	Number of cases	Confirmed	Patient database	22 to 28 June 2015 (2015-W26)	New	Data package 2015-07-29			0	0.00000
Sierra Leone			KOINADUGU	Number of cases	Confirmed	Patient database	07 to 13 April 2014 (2014-W15)	New	Data package 2015-07-29
Sierra Leone			KOINADUGU	Number of cases	Confirmed	Patient database	15 to 21 September 2014 (2014-W38)	New	Data package 2015-07-29			0	0.00000
Sierra Leone			KENEMA	Number of cases	Probable	Situation report	03 to 09 March 2014 (2014-W10)	New	Data package 2015-07-29
Sierra Leone			PUJEHUN	Number of cases	Probable	Patient database	17 to 23 March 2014 (2014-W12)	New	Data package 2015-07-29
Sierra Leone			PUJEHUN	Number of cases	Probable	Situation report	14 to 20 July 2014 (2014-W29)	New	Data package 2015-07-29
Sierra Leone			PUJEHUN	Number of cases	Confirmed	Patient database	16 to 22 February 2015 (2015-W08)	New	Data package 2015-07-29			0	0.00000
Sierra Leone			BONTHE	Number of cases	Probable	Situation report	29 June to 05 July 2015 (2015-W27)	New	Data package 2015-07-29			0	0.00000
Sierra Leone			KAMBIA	Number of cases	Confirmed	Patient database	20 to 26 October 2014 (2014-W43)	New	Data package 2015-07-29			4	4.00000
Sierra Leone			KAILAHUN	Number of cases	Confirmed	Patient database	06 to 12 April 2015 (2015-W15)	New	Data package 2015-07-29			0	0.00000
Sierra Leone			BO	Number of cases	Probable	Patient database	01 to 07 September 2014 (2014-W36)	New	Data package 2015-07-29			0	0.00000
Sierra Leone			PORT LOKO	Number of cases	Confirmed	Situation report	31 March to 06 April 2014 (2014-W14)	New	Data package 2015-07-29
Sierra Leone				Number of cases	Probable	Situation report	05 to 11 May 2014 (2014-W19)	New	Data package 2015-07-29
Sierra Leone			KAILAHUN	Number of cases	Probable	Situation report	20 to 26 April 2015 (2015-W17)	New	Data package 2015-07-29			0	0.00000
Sierra Leone			BO	Number of cases	Confirmed	Patient database	14 to 20 July 2014 (2014-W29)	New	Data package 2015-07-29			4	4.00000
Sierra Leone				Number of cases	Confirmed	Situation report	28 July to 03 August 2014 (2014-W31)	New	Data package 2015-07-29
Sierra Leone			KOINADUGU	Number of cases	Probable	Situation report	16 to 22 February 2015 (2015-W08)	New	Data package 2015-07-29			0	0.00000
Sierra Leone			BOMBALI	Number of cases	Probable	Patient database	01 to 07 December 2014 (2014-W49)	New	Data package 2015-07-29			0	0.00000
Sierra Leone			WESTERN AREA URBAN	Number of cases	Probable	Patient database	07 to 13 April 2014 (2014-W15)	New	Data package 2015-07-29
Sierra Leone			KONO	Number of cases	Confirmed	Patient database	31 March to 06 April 2014 (2014-W14)	New	Data package 2015-07-29
Sierra Leone			KOINADUGU	Number of cases	Probable	Situation report	13 to 19 April 2015 (2015-W16)	New	Data package 2015-07-29			0	0.00000
Sierra Leone			PORT LOKO	Number of cases	Probable	Situation report	19 to 25 May 2014 (2014-W21)	New	Data package 2015-07-29
Sierra Leone			PORT LOKO	Number of cases	Confirmed	Situation report	02 to 08 June 2014 (2014-W23)	New	Data package 2015-07-29
Sierra Leone			KAMBIA	Number of cases	Confirmed	Situation report	13 to 19 April 2015 (2015-W16)	New	Data package 2015-07-29			4	4.00000
Sierra Leone			BONTHE	Number of cases	Confirmed	Patient database	20 to 26 January 2014 (2014-W04)	New	Data package 2015-07-29
Sierra Leone			KAMBIA	Number of cases	Confirmed	Patient database	19 to 25 May 2014 (2014-W21)	New	Data package 2015-07-29			0	0.00000
Sierra Leone			KAMBIA	Number of cases	Probable	Situation report	02 to 08 June 2014 (2014-W23)	New	Data package 2015-07-29
Sierra Leone			PUJEHUN	Number of cases	Confirmed	Situation report	29 September to 05 October 2014 (2014-W40)	New	Data package 2015-07-29			5	5.00000
Sierra Leone			PORT LOKO	Number of cases	Confirmed	Situation report	13 to 19 October 2014 (2014-W42)	New	Data package 2015-07-29			46	46.00000
Sierra Leone			KONO	Number of cases	Probable	Patient database	17 to 23 November 2014 (2014-W47)	New	Data package 2015-07-29			1	1.00000
Sierra Leone			BONTHE	Number of cases	Confirmed	Situation report	06 to 12 April 2015 (2015-W15)	New	Data package 2015-07-29			0	0.00000
Sierra Leone			KONO	Number of cases	Confirmed	Patient database	14 to 20 April 2014 (2014-W16)	New	Data package 2015-07-29
Sierra Leone				Number of cases	Probable	Situation report	01 to 07 June 2015 (2015-W23)	New	Data package 2015-07-29			0	0.00000
Sierra Leone			BOMBALI	Number of cases	Confirmed	Situation report	05 to 11 May 2014 (2014-W19)	New	Data package 2015-07-29
Sierra Leone			KAMBIA	Number of cases	Probable	Patient database	16 to 22 June 2014 (2014-W25)	New	Data package 2015-07-29			0	0.00000
Sierra Leone			BONTHE	Number of cases	Probable	Patient database	18 to 24 May 2015 (2015-W21)	New	Data package 2015-07-29			0	0.00000
Sierra Leone			BOMBALI	Number of cases	Probable	Situation report	06 to 12 July 2015 (2015-W28)	New	Data package 2015-07-29			0	0.00000
Sierra Leone			PORT LOKO	Number of cases	Confirmed	Situation report	14 to 20 April 2014 (2014-W16)	New	Data package 2015-07-29
Sierra Leone			KAILAHUN	Number of cases	Probable	Situation report	16 to 22 March 2015 (2015-W12)	New	Data package 2015-07-29			0	0.00000
Sierra Leone			WESTERN AREA RURAL	Number of cases	Confirmed	Situation report	27 October to 02 November 2014 (2014-W44)	New	Data package 2015-07-29			75	75.00000
Sierra Leone			KENEMA	Number of cases	Confirmed	Situation report	17 to 23 November 2014 (2014-W47)	New	Data package 2015-07-29			1	1.00000
Sierra Leone			MOYAMBA	Number of cases	Probable	Situation report	27 April to 03 May 2015 (2015-W18)	New	Data package 2015-07-29			0	0.00000
Sierra Leone			WESTERN AREA RURAL	Number of cases	Probable	Patient database	13 to 19 October 2014 (2014-W42)	New	Data package 2015-07-29			2	2.00000
Sierra Leone			BO	Number of cases	Confirmed	Situation report	23 to 29 June 2014 (2014-W26)	New	Data package 2015-07-29
Sierra Leone			KAILAHUN	Number of cases	Confirmed	Situation report	08 to 14 June 2015 (2015-W24)	New	Data package 2015-07-29			0	0.00000
Sierra Leone			KAMBIA	Number of cases	Confirmed	Patient database	06 to 12 January 2014 (2014-W02)	New	Data package 2015-07-29
Sierra Leone			WESTERN AREA RURAL	Number of cases	Probable	Situation report	30 March to 05 April 2015 (2015-W14)	New	Data package 2015-07-29			0	0.00000
Sierra Leone			PORT LOKO	Number of cases	Probable	Situation report	24 to 30 March 2014 (2014-W13)	New	Data package 2015-07-29
Sierra Leone			KAMBIA	Number of cases	Confirmed	Situation report	23 February to 01 March 2015 (2015-W09)	New	Data package 2015-07-29			6	6.00000
Sierra Leone			KAILAHUN	Number of cases	Probable	Patient database	09 to 15 March 2015 (2015-W11)	New	Data package 2015-07-29			0	0.00000
Sierra Leone			KAILAHUN	Number of cases	Confirmed	Patient database	11 to 17 May 2015 (2015-W20)	New	Data package 2015-07-29			0	0.00000
Sierra Leone			MOYAMBA	Number of cases	Probable	Situation report	22 to 28 December 2014 (2014-W52)	New	Data package 2015-07-29			0	0.00000
Sierra Leone			TONKOLILI	Number of cases	Confirmed	Patient database	08 to 14 September 2014 (2014-W37)	New	Data package 2015-07-29			6	6.00000
Sierra Leone			WESTERN AREA URBAN	Number of cases	Probable	Situation report	21 to 27 April 2014 (2014-W17)	New	Data package 2015-07-29
Sierra Leone			KOINADUGU	Number of cases	Confirmed	Situation report	20 to 26 October 2014 (2014-W43)	New	Data package 2015-07-29			11	11.00000
Sierra Leone			KAILAHUN	Number of cases	Probable	Situation report	23 to 29 March 2015 (2015-W13)	New	Data package 2015-07-29			0	0.00000
Sierra Leone			PUJEHUN	Number of cases	Probable	Patient database	10 to 16 November 2014 (2014-W46)	New	Data package 2015-07-29			0	0.00000
Sierra Leone			BONTHE	Number of cases	Confirmed	Situation report	16 to 22 March 2015 (2015-W12)	New	Data package 2015-07-29			0	0.00000
Sierra Leone			WESTERN AREA RURAL	Number of cases	Probable	Patient database	13 to 19 January 2014 (2014-W03)	New	Data package 2015-07-29
Sierra Leone			KAMBIA	Number of cases	Probable	Patient database	27 January to 02 February 2014 (2014-W05)	New	Data package 2015-07-29
Sierra Leone			PORT LOKO	Number of cases	Confirmed	Patient database	02 to 08 February 2015 (2015-W06)	New	Data package 2015-07-29			35	35.00000
Sierra Leone			KONO	Number of cases	Probable	Patient database	20 to 26 July 2015 (2015-W30)	New	Data package 2015-07-29
Sierra Leone			WESTERN AREA RURAL	Number of cases	Probable	Situation report	16 to 22 June 2014 (2014-W25)	New	Data package 2015-07-29
Sierra Leone			KONO	Number of cases	Probable	Situation report	28 July to 03 August 2014 (2014-W31)	New	Data package 2015-07-29
Sierra Leone			KONO	Number of cases	Probable	Patient database	27 October to 09 November 2014 (2014-W45)	New	Data package 2015-07-29			0	0.00000
Sierra Leone			MOYAMBA	Number of cases	Probable	Situation report	20 to 26 April 2015 (2015-W17)	New	Data package 2015-07-29			0	0.00000
Sierra Leone			KAMBIA	Number of cases	Confirmed	Situation report	27 January to 02 February 2014 (2014-W05)	New	Data package 2015-07-29
Sierra Leone			WESTERN AREA URBAN	Number of cases	Confirmed	Situation report	12 to 18 May 2014 (2014-W20)	New	Data package 2015-07-29
Sierra Leone			PUJEHUN	Number of cases	Probable	Situation report	06 to 12 October 2014 (2014-W41)	New	Data package 2015-07-29			0	0.00000
Sierra Leone				Number of cases	Confirmed	Situation report	24 to 30 November 2014 (2014-W48)	New	Data package 2015-07-29			537	537.00000
Sierra Leone			KONO	Number of cases	Confirmed	Situation report	07 to 13 April 2014 (2014-W15)	New	Data package 2015-07-29
Sierra Leone			KONO	Number of cases	Confirmed	Situation report	04 to 10 August 2014 (2014-W32)	New	Data package 2015-07-29
Sierra Leone			TONKOLILI	Number of cases	Probable	Situation report	30 December 2013 to 05 January 2014 (2014-W01)	New	Data package 2015-07-29
Sierra Leone			BOMBALI	Number of cases	Probable	Situation report	25 to 31 May 2015 (2015-W22)	New	Data package 2015-07-29			0	0.00000
Sierra Leone			KAMBIA	Number of cases	Confirmed	Situation report	03 to 09 March 2014 (2014-W10)	New	Data package 2015-07-29
Sierra Leone			BONTHE	Number of cases	Probable	Patient database	14 to 20 July 2014 (2014-W29)	New	Data package 2015-07-29			0	0.00000
Sierra Leone			KENEMA	Number of cases	Probable	Situation report	29 June to 05 July 2015 (2015-W27)	New	Data package 2015-07-29			0	0.00000
Sierra Leone				Number of cases	Probable	Situation report	08 to 14 December 2014 (2014-W50)	New	Data package 2015-07-29			0	0.00000
Sierra Leone			PUJEHUN	Number of cases	Confirmed	Patient database	22 to 28 September 2014 (2014-W39)	New	Data package 2015-07-29			6	6.00000
Sierra Leone			TONKOLILI	Number of cases	Confirmed	Patient database	09 to 15 March 2015 (2015-W11)	New	Data package 2015-07-29			0	0.00000
Sierra Leone			BONTHE	Number of cases	Confirmed	Patient database	26 May to 01 June 2014 (2014-W22)	New	Data package 2015-07-29			0	0.00000
Sierra Leone			WESTERN AREA RURAL	Number of cases	Confirmed	Patient database	09 to 15 June 2014 (2014-W24)	New	Data package 2015-07-29			0	0.00000
Sierra Leone			KENEMA	Number of cases	Confirmed	Situation report	25 to 31 May 2015 (2015-W22)	New	Data package 2015-07-29			0	0.00000
Sierra Leone			KENEMA	Number of cases	Probable	Situation report	13 to 19 July 2015 (2015-W29)	New	Data package 2015-07-29			0	0.00000
Sierra Leone			KENEMA	Number of cases	Probable	Patient database	21 to 27 April 2014 (2014-W17)	New	Data package 2015-07-29
Sierra Leone			MOYAMBA	Number of cases	Confirmed	Patient database	30 June to 06 July 2014 (2014-W27)	New	Data package 2015-07-29			0	0.00000
Sierra Leone			BONTHE	Number of cases	Probable	Patient database	02 to 08 March 2015 (2015-W10)	New	Data package 2015-07-29			0	0.00000
Sierra Leone			KAMBIA	Number of cases	Probable	Situation report	29 December 2014 to 04 January 2015 (2015-W01)	New	Data package 2015-07-29			0	0.00000
Sierra Leone			TONKOLILI	Number of cases	Confirmed	Situation report	17 to 23 February 2014 (2014-W08)	New	Data package 2015-07-29
Sierra Leone			WESTERN AREA URBAN	Number of cases	Confirmed	Situation report	12 to 18 January 2015 (2015-W03)	New	Data package 2015-07-29			30	30.00000
Sierra Leone				Number of cases	Probable	Patient database	11 to 17 May 2015 (2015-W20)	New	Data package 2015-07-29			15	15.00000
Sierra Leone			WESTERN AREA RURAL	Number of cases	Confirmed	Situation report	17 to 23 February 2014 (2014-W08)	New	Data package 2015-07-29
Sierra Leone			PUJEHUN	Number of cases	Confirmed	Situation report	01 to 07 September 2014 (2014-W36)	New	Data package 2015-07-29
Sierra Leone				Number of cases	Confirmed	Patient database	29 December 2014 to 04 January 2015 (2015-W01)	New	Data package 2015-07-29			344	344.00000
Sierra Leone				Number of cases	Probable	Situation report	12 to 18 January 2015 (2015-W03)	New	Data package 2015-07-29			0	0.00000
Sierra Leone			WESTERN AREA URBAN	Number of cases	Confirmed	Patient database	18 to 24 August 2014 (2014-W34)	New	Data package 2015-07-29			17	17.00000
Sierra Leone			KONO	Number of cases	Confirmed	Patient database	14 to 20 July 2014 (2014-W29)	New	Data package 2015-07-29			0	0.00000
Sierra Leone			WESTERN AREA RURAL	Number of cases	Probable	Patient database	24 February to 02 March 2014 (2014-W09)	New	Data package 2015-07-29
Sierra Leone			PUJEHUN	Number of cases	Probable	Situation report	05 to 11 May 2014 (2014-W19)	New	Data package 2015-07-29
Sierra Leone			PORT LOKO	Number of cases	Confirmed	Situation report	06 to 12 July 2015 (2015-W28)	New	Data package 2015-07-29			1	1.00000
Sierra Leone			PUJEHUN	Number of cases	Probable	Patient database	16 to 22 February 2015 (2015-W08)	New	Data package 2015-07-29			0	0.00000
Sierra Leone			KOINADUGU	Number of cases	Probable	Patient database	19 to 25 May 2014 (2014-W21)	New	Data package 2015-07-29			0	0.00000
Sierra Leone			MOYAMBA	Number of cases	Confirmed	Patient database	13 to 19 January 2014 (2014-W03)	New	Data package 2015-07-29
Sierra Leone			BOMBALI	Number of cases	Probable	Situation report	02 to 08 June 2014 (2014-W23)	New	Data package 2015-07-29
Sierra Leone			KAMBIA	Number of cases	Confirmed	Situation report	15 to 21 December 2014 (2014-W51)	New	Data package 2015-07-29			7	7.00000
Sierra Leone			WESTERN AREA URBAN	Number of cases	Probable	Situation report	10 to 16 February 2014 (2014-W07)	New	Data package 2015-07-29
Sierra Leone			PUJEHUN	Number of cases	Probable	Patient database	26 January to 01 February 2015 (2015-W05)	New	Data package 2015-07-29			0	0.00000
Sierra Leone			PORT LOKO	Number of cases	Confirmed	Patient database	17 to 23 March 2014 (2014-W12)	New	Data package 2015-07-29
Sierra Leone			TONKOLILI	Number of cases	Confirmed	Patient database	04 to 10 August 2014 (2014-W32)	New	Data package 2015-07-29			1	1.00000
Sierra Leone			KAMBIA	Number of cases	Confirmed	Patient database	16 to 22 February 2015 (2015-W08)	New	Data package 2015-07-29			10	10.00000
Sierra Leone			BOMBALI	Number of cases	Confirmed	Patient database	20 to 26 July 2015 (2015-W30)	New	Data package 2015-07-29
Sierra Leone			KONO	Number of cases	Probable	Situation report	14 to 20 July 2014 (2014-W29)	New	Data package 2015-07-29
Sierra Leone			KAMBIA	Number of cases	Probable	Patient database	08 to 14 June 2015 (2015-W24)	New	Data package 2015-07-29			0	0.00000
Sierra Leone			PORT LOKO	Number of cases	Confirmed	Patient database	03 to 09 February 2014 (2014-W06)	New	Data package 2015-07-29
Sierra Leone			BOMBALI	Number of cases	Confirmed	Patient database	18 to 24 August 2014 (2014-W34)	New	Data package 2015-07-29			11	11.00000
Sierra Leone			PUJEHUN	Number of cases	Probable	Patient database	03 to 09 February 2014 (2014-W06)	New	Data package 2015-07-29
Sierra Leone			WESTERN AREA RURAL	Number of cases	Confirmed	Patient database	08 to 14 December 2014 (2014-W50)	New	Data package 2015-07-29			42	42.00000
Sierra Leone			WESTERN AREA RURAL	Number of cases	Confirmed	Patient database	25 to 31 May 2015 (2015-W22)	New	Data package 2015-07-29			2	2.00000
Sierra Leone			KAILAHUN	Number of cases	Confirmed	Patient database	24 to 30 March 2014 (2014-W13)	New	Data package 2015-07-29
Sierra Leone			KONO	Number of cases	Probable	Situation report	07 to 13 April 2014 (2014-W15)	New	Data package 2015-07-29
Sierra Leone			KONO	Number of cases	Probable	Patient database	20 to 26 January 2014 (2014-W04)	New	Data package 2015-07-29
Sierra Leone			PORT LOKO	Number of cases	Confirmed	Patient database	09 to 15 June 2014 (2014-W24)	New	Data package 2015-07-29			1	1.00000
Sierra Leone			TONKOLILI	Number of cases	Probable	Situation report	15 to 21 June 2015 (2015-W25)	New	Data package 2015-07-29			0	0.00000
Sierra Leone			WESTERN AREA URBAN	Number of cases	Probable	Patient database	22 to 28 September 2014 (2014-W39)	New	Data package 2015-07-29			4	4.00000
Sierra Leone			KONO	Number of cases	Confirmed	Situation report	10 to 16 March 2014 (2014-W11)	New	Data package 2015-07-29
Sierra Leone			PUJEHUN	Number of cases	Probable	Patient database	28 July to 03 August 2014 (2014-W31)	New	Data package 2015-07-29			0	0.00000
Sierra Leone			KENEMA	Number of cases	Probable	Situation report	11 to 17 August 2014 (2014-W33)	New	Data package 2015-07-29
Sierra Leone			TONKOLILI	Number of cases	Probable	Situation report	22 to 28 June 2015 (2015-W26)	New	Data package 2015-07-29			0	0.00000
Sierra Leone			PUJEHUN	Number of cases	Confirmed	Patient database	28 April to 04 May 2014 (2014-W18)	New	Data package 2015-07-29
Sierra Leone			PORT LOKO	Number of cases	Probable	Patient database	20 to 26 July 2015 (2015-W30)	New	Data package 2015-07-29
Sierra Leone			BONTHE	Number of cases	Confirmed	Situation report	27 October to 09 November 2014 (2014-W45)	New	Data package 2015-07-29			0	0.00000
Sierra Leone			BOMBALI	Number of cases	Confirmed	Patient database	28 July to 03 August 2014 (2014-W31)	New	Data package 2015-07-29			1	1.00000
Sierra Leone			TONKOLILI	Number of cases	Confirmed	Situation report	10 to 16 February 2014 (2014-W07)	New	Data package 2015-07-29
Sierra Leone			BO	Number of cases	Probable	Situation report	04 to 10 May 2015 (2015-W19)	New	Data package 2015-07-29			0	0.00000
Sierra Leone			BONTHE	Number of cases	Confirmed	Patient database	19 to 25 January 2015 (2015-W04)	New	Data package 2015-07-29			0	0.00000
Sierra Leone			BO	Number of cases	Probable	Situation report	02 to 08 February 2015 (2015-W06)	New	Data package 2015-07-29			0	0.00000
Sierra Leone			PUJEHUN	Number of cases	Confirmed	Situation report	25 to 31 August 2014 (2014-W35)	New	Data package 2015-07-29
Sierra Leone			KENEMA	Number of cases	Probable	Situation report	06 to 12 July 2015 (2015-W28)	New	Data package 2015-07-29			0	0.00000
Sierra Leone			BO	Number of cases	Confirmed	Patient database	07 to 13 July 2014 (2014-W28)	New	Data package 2015-07-29			1	1.00000
Sierra Leone				Number of cases	Confirmed	Situation report	08 to 14 June 2015 (2015-W24)	New	Data package 2015-07-29			14	14.00000
Sierra Leone			WESTERN AREA RURAL	Number of cases	Probable	Situation report	10 to 16 March 2014 (2014-W11)	New	Data package 2015-07-29
Sierra Leone			KAMBIA	Number of cases	Probable	Situation report	27 October to 02 November 2014 (2014-W44)	New	Data package 2015-07-29			0	0.00000
Sierra Leone			KONO	Number of cases	Probable	Patient database	23 February to 01 March 2015 (2015-W09)	New	Data package 2015-07-29			1	1.00000
Sierra Leone			MOYAMBA	Number of cases	Probable	Situation report	11 to 17 August 2014 (2014-W33)	New	Data package 2015-07-29
Sierra Leone			KAILAHUN	Number of cases	Confirmed	Situation report	01 to 07 June 2015 (2015-W23)	New	Data package 2015-07-29			0	0.00000
Sierra Leone			BO	Number of cases	Confirmed	Situation report	30 March to 05 April 2015 (2015-W14)	New	Data package 2015-07-29			0	0.00000
Sierra Leone			PUJEHUN	Number of cases	Confirmed	Patient database	23 to 29 June 2014 (2014-W26)	New	Data package 2015-07-29			0	0.00000
Sierra Leone			KENEMA	Number of cases	Probable	Patient database	24 to 30 March 2014 (2014-W13)	New	Data package 2015-07-29
Sierra Leone			PUJEHUN	Number of cases	Probable	Patient database	08 to 14 September 2014 (2014-W37)	New	Data package 2015-07-29			0	0.00000
Sierra Leone			KENEMA	Number of cases	Probable	Situation report	06 to 12 January 2014 (2014-W02)	New	Data package 2015-07-29
Sierra Leone			PUJEHUN	Number of cases	Confirmed	Patient database	22 to 28 December 2014 (2014-W52)	New	Data package 2015-07-29			0	0.00000
Sierra Leone			MOYAMBA	Number of cases	Probable	Patient database	05 to 11 January 2015 (2015-W02)	New	Data package 2015-07-29			0	0.00000
Sierra Leone			MOYAMBA	Number of cases	Probable	Patient database	08 to 14 December 2014 (2014-W50)	New	Data package 2015-07-29			1	1.00000
Sierra Leone				Number of cases	Probable	Situation report	29 September to 05 October 2014 (2014-W40)	New	Data package 2015-07-29			0	0.00000
Sierra Leone			KENEMA	Number of cases	Confirmed	Situation report	22 to 28 September 2014 (2014-W39)	New	Data package 2015-07-29			10	10.00000
Sierra Leone			PUJEHUN	Number of cases	Confirmed	Patient database	01 to 07 June 2015 (2015-W23)	New	Data package 2015-07-29			0	0.00000
Sierra Leone			KAMBIA	Number of cases	Confirmed	Patient database	27 January to 02 February 2014 (2014-W05)	New	Data package 2015-07-29
Sierra Leone			BONTHE	Number of cases	Confirmed	Patient database	31 March to 06 April 2014 (2014-W14)	New	Data package 2015-07-29
Sierra Leone			BOMBALI	Number of cases	Confirmed	Situation report	28 July to 03 August 2014 (2014-W31)	New	Data package 2015-07-29
Sierra Leone			TONKOLILI	Number of cases	Probable	Patient database	20 to 26 April 2015 (2015-W17)	New	Data package 2015-07-29			1	1.00000
Sierra Leone			KONO	Number of cases	Probable	Patient database	27 January to 02 February 2014 (2014-W05)	New	Data package 2015-07-29
Sierra Leone			PUJEHUN	Number of cases	Probable	Patient database	08 to 14 June 2015 (2015-W24)	New	Data package 2015-07-29			0	0.00000
Sierra Leone			KENEMA	Number of cases	Probable	Patient database	22 to 28 June 2015 (2015-W26)	New	Data package 2015-07-29			0	0.00000
Sierra Leone			WESTERN AREA RURAL	Number of cases	Confirmed	Patient database	17 to 23 March 2014 (2014-W12)	New	Data package 2015-07-29
Sierra Leone			MOYAMBA	Number of cases	Probable	Situation report	28 July to 03 August 2014 (2014-W31)	New	Data package 2015-07-29
Sierra Leone			WESTERN AREA URBAN	Number of cases	Probable	Patient database	08 to 14 December 2014 (2014-W50)	New	Data package 2015-07-29			28	28.00000
Sierra Leone			KENEMA	Number of cases	Probable	Patient database	09 to 15 February 2015 (2015-W07)	New	Data package 2015-07-29			0	0.00000
Sierra Leone			KAILAHUN	Number of cases	Probable	Situation report	08 to 14 June 2015 (2015-W24)	New	Data package 2015-07-29			0	0.00000
Sierra Leone				Number of cases	Probable	Patient database	22 to 28 June 2015 (2015-W26)	New	Data package 2015-07-29			68	68.00000
Sierra Leone			KAILAHUN	Number of cases	Confirmed	Patient database	17 to 23 March 2014 (2014-W12)	New	Data package 2015-07-29
Sierra Leone			KONO	Number of cases	Confirmed	Patient database	08 to 14 September 2014 (2014-W37)	New	Data package 2015-07-29			8	8.00000
Sierra Leone			BOMBALI	Number of cases	Confirmed	Patient database	15 to 21 June 2015 (2015-W25)	New	Data package 2015-07-29			0	0.00000
Sierra Leone				Number of cases	Probable	Patient database	26 January to 01 February 2015 (2015-W05)	New	Data package 2015-07-29			36	36.00000
Sierra Leone			BOMBALI	Number of cases	Probable	Situation report	22 to 28 December 2014 (2014-W52)	New	Data package 2015-07-29			0	0.00000
Sierra Leone				Number of cases	Probable	Situation report	15 to 21 June 2015 (2015-W25)	New	Data package 2015-07-29			0	0.00000
Sierra Leone			KONO	Number of cases	Probable	Patient database	09 to 15 June 2014 (2014-W24)	New	Data package 2015-07-29			0	0.00000
Sierra Leone			PUJEHUN	Number of cases	Confirmed	Situation report	23 to 29 March 2015 (2015-W13)	New	Data package 2015-07-29			0	0.00000
Sierra Leone			BOMBALI	Number of cases	Confirmed	Situation report	09 to 15 March 2015 (2015-W11)	New	Data package 2015-07-29			6	6.00000
Sierra Leone			KENEMA	Number of cases	Probable	Patient database	23 to 29 June 2014 (2014-W26)	New	Data package 2015-07-29			0	0.00000
Sierra Leone			KONO	Number of cases	Probable	Patient database	25 to 31 May 2015 (2015-W22)	New	Data package 2015-07-29			0	0.00000
Sierra Leone			WESTERN AREA RURAL	Number of cases	Probable	Patient database	25 to 31 August 2014 (2014-W35)	New	Data package 2015-07-29			2	2.00000
Sierra Leone			KENEMA	Number of cases	Probable	Patient database	10 to 16 February 2014 (2014-W07)	New	Data package 2015-07-29
Sierra Leone			PORT LOKO	Number of cases	Probable	Situation report	12 to 18 January 2015 (2015-W03)	New	Data package 2015-07-29			0	0.00000
Sierra Leone			PUJEHUN	Number of cases	Probable	Patient database	22 to 28 December 2014 (2014-W52)	New	Data package 2015-07-29			0	0.00000
Sierra Leone			KONO	Number of cases	Confirmed	Patient database	03 to 09 March 2014 (2014-W10)	New	Data package 2015-07-29
Sierra Leone			TONKOLILI	Number of cases	Confirmed	Situation report	14 to 20 July 2014 (2014-W29)	New	Data package 2015-07-29
Sierra Leone			WESTERN AREA RURAL	Number of cases	Confirmed	Patient database	29 June to 05 July 2015 (2015-W27)	New	Data package 2015-07-29			0	0.00000
Sierra Leone			WESTERN AREA URBAN	Number of cases	Confirmed	Situation report	05 to 11 May 2014 (2014-W19)	New	Data package 2015-07-29
Sierra Leone			PORT LOKO	Number of cases	Probable	Situation report	18 to 24 May 2015 (2015-W21)	New	Data package 2015-07-29			0	0.00000
Sierra Leone			KENEMA	Number of cases	Probable	Patient database	17 to 23 February 2014 (2014-W08)	New	Data package 2015-07-29
Sierra Leone			WESTERN AREA RURAL	Number of cases	Confirmed	Patient database	11 to 17 August 2014 (2014-W33)	New	Data package 2015-07-29			8	8.00000
Sierra Leone			PUJEHUN	Number of cases	Confirmed	Patient database	02 to 08 February 2015 (2015-W06)	New	Data package 2015-07-29			0	0.00000
Sierra Leone			KAMBIA	Number of cases	Probable	Situation report	01 to 07 September 2014 (2014-W36)	New	Data package 2015-07-29
Sierra Leone			KAMBIA	Number of cases	Probable	Situation report	15 to 21 September 2014 (2014-W38)	New	Data package 2015-07-29			0	0.00000
Sierra Leone			WESTERN AREA URBAN	Number of cases	Probable	Patient database	27 October to 09 November 2014 (2014-W45)	New	Data package 2015-07-29			19	19.00000
Sierra Leone			KOINADUGU	Number of cases	Confirmed	Patient database	17 to 23 November 2014 (2014-W47)	New	Data package 2015-07-29			2	2.00000
Sierra Leone			PUJEHUN	Number of cases	Probable	Patient database	02 to 08 March 2015 (2015-W10)	New	Data package 2015-07-29			0	0.00000
Sierra Leone			WESTERN AREA URBAN	Number of cases	Confirmed	Situation report	24 February to 02 March 2014 (2014-W09)	New	Data package 2015-07-29
Sierra Leone			PUJEHUN	Number of cases	Probable	Situation report	18 to 24 August 2014 (2014-W34)	New	Data package 2015-07-29
Sierra Leone			PUJEHUN	Number of cases	Confirmed	Situation report	20 to 26 July 2015 (2015-W30)	New	Data package 2015-07-29			0	0.00000
Sierra Leone			BOMBALI	Number of cases	Confirmed	Situation report	06 to 12 January 2014 (2014-W02)	New	Data package 2015-07-29
Sierra Leone			KOINADUGU	Number of cases	Confirmed	Patient database	13 to 19 April 2015 (2015-W16)	New	Data package 2015-07-29			0	0.00000
Sierra Leone			WESTERN AREA URBAN	Number of cases	Probable	Patient database	30 March to 05 April 2015 (2015-W14)	New	Data package 2015-07-29			15	15.00000
Sierra Leone			WESTERN AREA URBAN	Number of cases	Confirmed	Situation report	22 to 28 June 2015 (2015-W26)	New	Data package 2015-07-29			4	4.00000
Sierra Leone			BO	Number of cases	Confirmed	Patient database	06 to 12 January 2014 (2014-W02)	New	Data package 2015-07-29
Sierra Leone			PORT LOKO	Number of cases	Confirmed	Situation report	19 to 25 May 2014 (2014-W21)	New	Data package 2015-07-29
Sierra Leone			PORT LOKO	Number of cases	Confirmed	Situation report	09 to 15 February 2015 (2015-W07)	New	Data package 2015-07-29			13	13.00000
Sierra Leone			WESTERN AREA URBAN	Number of cases	Confirmed	Situation report	13 to 19 July 2015 (2015-W29)	New	Data package 2015-07-29			2	2.00000
Sierra Leone				Number of cases	Confirmed	Situation report	02 to 08 March 2015 (2015-W10)	New	Data package 2015-07-29			58	58.00000
Sierra Leone			MOYAMBA	Number of cases	Probable	Patient database	24 February to 02 March 2014 (2014-W09)	New	Data package 2015-07-29
Sierra Leone			TONKOLILI	Number of cases	Probable	Patient database	13 to 19 July 2015 (2015-W29)	New	Data package 2015-07-29
Sierra Leone			KONO	Number of cases	Confirmed	Situation report	19 to 25 May 2014 (2014-W21)	New	Data package 2015-07-29
Sierra Leone			BO	Number of cases	Confirmed	Patient database	23 February to 01 March 2015 (2015-W09)	New	Data package 2015-07-29			0	0.00000
Sierra Leone			KAMBIA	Number of cases	Confirmed	Situation report	20 to 26 January 2014 (2014-W04)	New	Data package 2015-07-29
Sierra Leone			KONO	Number of cases	Probable	Situation report	29 September to 05 October 2014 (2014-W40)	New	Data package 2015-07-29			0	0.00000
Sierra Leone			TONKOLILI	Number of cases	Probable	Patient database	05 to 11 January 2015 (2015-W02)	New	Data package 2015-07-29			0	0.00000
Sierra Leone			BONTHE	Number of cases	Confirmed	Patient database	21 to 27 April 2014 (2014-W17)	New	Data package 2015-07-29
Sierra Leone				Number of cases	Probable	Patient database	24 to 30 March 2014 (2014-W13)	New	Data package 2015-07-29
Sierra Leone			MOYAMBA	Number of cases	Probable	Situation report	07 to 13 July 2014 (2014-W28)	New	Data package 2015-07-29
Sierra Leone				Number of cases	Probable	Patient database	13 to 19 April 2015 (2015-W16)	New	Data package 2015-07-29			5	5.00000
Sierra Leone			BONTHE	Number of cases	Confirmed	Patient database	06 to 12 October 2014 (2014-W41)	New	Data package 2015-07-29			0	0.00000
Sierra Leone			KAILAHUN	Number of cases	Probable	Situation report	20 to 26 October 2014 (2014-W43)	New	Data package 2015-07-29			0	0.00000
Sierra Leone			KAILAHUN	Number of cases	Probable	Situation report	07 to 13 July 2014 (2014-W28)	New	Data package 2015-07-29
Sierra Leone			BO	Number of cases	Probable	Situation report	21 to 27 July 2014 (2014-W30)	New	Data package 2015-07-29
Sierra Leone			PUJEHUN	Number of cases	Probable	Situation report	16 to 22 March 2015 (2015-W12)	New	Data package 2015-07-29			0	0.00000
Sierra Leone			TONKOLILI	Number of cases	Probable	Patient database	16 to 22 March 2015 (2015-W12)	New	Data package 2015-07-29			0	0.00000
Sierra Leone			KAILAHUN	Number of cases	Probable	Patient database	02 to 08 June 2014 (2014-W23)	New	Data package 2015-07-29			4	4.00000
Sierra Leone				Number of cases	Probable	Patient database	13 to 19 October 2014 (2014-W42)	New	Data package 2015-07-29			89	89.00000
Sierra Leone				Number of cases	Probable	Patient database	04 to 10 May 2015 (2015-W19)	New	Data package 2015-07-29			7	7.00000
Sierra Leone			WESTERN AREA URBAN	Number of cases	Probable	Situation report	05 to 11 May 2014 (2014-W19)	New	Data package 2015-07-29
Sierra Leone			WESTERN AREA RURAL	Number of cases	Probable	Situation report	23 February to 01 March 2015 (2015-W09)	New	Data package 2015-07-29			0	0.00000
Sierra Leone			KAMBIA	Number of cases	Confirmed	Situation report	15 to 21 September 2014 (2014-W38)	New	Data package 2015-07-29			7	7.00000
Sierra Leone			KAMBIA	Number of cases	Confirmed	Patient database	17 to 23 November 2014 (2014-W47)	New	Data package 2015-07-29			10	10.00000
Sierra Leone				Number of cases	Confirmed	Patient database	30 March to 05 April 2015 (2015-W14)	New	Data package 2015-07-29			11	11.00000
Sierra Leone			PORT LOKO	Number of cases	Probable	Situation report	14 to 20 April 2014 (2014-W16)	New	Data package 2015-07-29
Sierra Leone			WESTERN AREA RURAL	Number of cases	Probable	Situation report	11 to 17 August 2014 (2014-W33)	New	Data package 2015-07-29
Sierra Leone			BOMBALI	Number of cases	Probable	Patient database	24 February to 02 March 2014 (2014-W09)	New	Data package 2015-07-29
Sierra Leone			PORT LOKO	Number of cases	Confirmed	Patient database	19 to 25 January 2015 (2015-W04)	New	Data package 2015-07-29			13	13.00000
Sierra Leone			KENEMA	Number of cases	Probable	Patient database	02 to 08 March 2015 (2015-W10)	New	Data package 2015-07-29			0	0.00000
Sierra Leone			PUJEHUN	Number of cases	Confirmed	Situation report	10 to 16 February 2014 (2014-W07)	New	Data package 2015-07-29
Sierra Leone			KAILAHUN	Number of cases	Confirmed	Situation report	26 January to 01 February 2015 (2015-W05)	New	Data package 2015-07-29			0	0.00000
Sierra Leone			WESTERN AREA URBAN	Number of cases	Confirmed	Patient database	06 to 12 July 2015 (2015-W28)	New	Data package 2015-07-29
Sierra Leone			BO	Number of cases	Probable	Patient database	17 to 23 November 2014 (2014-W47)	New	Data package 2015-07-29			2	2.00000
Sierra Leone			TONKOLILI	Number of cases	Probable	Patient database	28 April to 04 May 2014 (2014-W18)	New	Data package 2015-07-29
Sierra Leone			TONKOLILI	Number of cases	Probable	Patient database	11 to 17 May 2015 (2015-W20)	New	Data package 2015-07-29			0	0.00000
Sierra Leone			KAMBIA	Number of cases	Confirmed	Patient database	28 April to 04 May 2014 (2014-W18)	New	Data package 2015-07-29
Sierra Leone			PORT LOKO	Number of cases	Confirmed	Patient database	08 to 14 September 2014 (2014-W37)	New	Data package 2015-07-29			52	52.00000
Sierra Leone			KAILAHUN	Number of cases	Confirmed	Situation report	04 to 10 May 2015 (2015-W19)	New	Data package 2015-07-29			0	0.00000
Sierra Leone			WESTERN AREA RURAL	Number of cases	Probable	Situation report	08 to 14 September 2014 (2014-W37)	New	Data package 2015-07-29
Sierra Leone			WESTERN AREA RURAL	Number of cases	Probable	Patient database	27 October to 02 November 2014 (2014-W44)	New	Data package 2015-07-29			15	15.00000
Sierra Leone			KONO	Number of cases	Probable	Situation report	10 to 16 November 2014 (2014-W46)	New	Data package 2015-07-29			0	0.00000
Sierra Leone			KAMBIA	Number of cases	Probable	Patient database	28 April to 04 May 2014 (2014-W18)	New	Data package 2015-07-29
Sierra Leone			KAILAHUN	Number of cases	Probable	Patient database	30 June to 06 July 2014 (2014-W27)	New	Data package 2015-07-29			4	4.00000
Sierra Leone			KENEMA	Number of cases	Probable	Patient database	27 October to 02 November 2014 (2014-W44)	New	Data package 2015-07-29			0	0.00000
Sierra Leone			KOINADUGU	Number of cases	Probable	Situation report	10 to 16 November 2014 (2014-W46)	New	Data package 2015-07-29			0	0.00000
Sierra Leone			KOINADUGU	Number of cases	Probable	Patient database	09 to 15 March 2015 (2015-W11)	New	Data package 2015-07-29			0	0.00000
Sierra Leone			KAMBIA	Number of cases	Probable	Patient database	30 December 2013 to 05 January 2014 (2014-W01)	New	Data package 2015-07-29
Sierra Leone			WESTERN AREA RURAL	Number of cases	Confirmed	Patient database	25 to 31 August 2014 (2014-W35)	New	Data package 2015-07-29			13	13.00000
Sierra Leone			WESTERN AREA URBAN	Number of cases	Confirmed	Patient database	10 to 16 March 2014 (2014-W11)	New	Data package 2015-07-29
Sierra Leone			KAMBIA	Number of cases	Probable	Situation report	23 to 29 March 2015 (2015-W13)	New	Data package 2015-07-29			0	0.00000
Sierra Leone			PUJEHUN	Number of cases	Confirmed	Patient database	30 December 2013 to 05 January 2014 (2014-W01)	New	Data package 2015-07-29
Sierra Leone			PORT LOKO	Number of cases	Probable	Patient database	27 April to 03 May 2015 (2015-W18)	New	Data package 2015-07-29			1	1.00000
Sierra Leone			KAMBIA	Number of cases	Confirmed	Situation report	22 to 28 September 2014 (2014-W39)	New	Data package 2015-07-29			4	4.00000
Sierra Leone			BO	Number of cases	Confirmed	Situation report	22 to 28 June 2015 (2015-W26)	New	Data package 2015-07-29			0	0.00000
Sierra Leone			KAILAHUN	Number of cases	Probable	Patient database	13 to 19 October 2014 (2014-W42)	New	Data package 2015-07-29			12	12.00000
Sierra Leone			MOYAMBA	Number of cases	Probable	Situation report	24 to 30 November 2014 (2014-W48)	New	Data package 2015-07-29			0	0.00000
Sierra Leone			MOYAMBA	Number of cases	Confirmed	Patient database	08 to 14 June 2015 (2015-W24)	New	Data package 2015-07-29			0	0.00000
Sierra Leone			PUJEHUN	Number of cases	Probable	Patient database	22 to 28 September 2014 (2014-W39)	New	Data package 2015-07-29			0	0.00000
Sierra Leone			TONKOLILI	Number of cases	Probable	Situation report	02 to 08 February 2015 (2015-W06)	New	Data package 2015-07-29			0	0.00000
Sierra Leone			KAMBIA	Number of cases	Probable	Patient database	21 to 27 April 2014 (2014-W17)	New	Data package 2015-07-29
Sierra Leone			MOYAMBA	Number of cases	Probable	Situation report	06 to 12 April 2015 (2015-W15)	New	Data package 2015-07-29			0	0.00000
Sierra Leone			BOMBALI	Number of cases	Probable	Situation report	27 April to 03 May 2015 (2015-W18)	New	Data package 2015-07-29			0	0.00000
Sierra Leone			TONKOLILI	Number of cases	Confirmed	Situation report	02 to 08 June 2014 (2014-W23)	New	Data package 2015-07-29
Sierra Leone			BOMBALI	Number of cases	Confirmed	Situation report	16 to 22 March 2015 (2015-W12)	New	Data package 2015-07-29			1	1.00000
Sierra Leone			KAILAHUN	Number of cases	Confirmed	Situation report	20 to 26 October 2014 (2014-W43)	New	Data package 2015-07-29			6	6.00000
Sierra Leone			KAILAHUN	Number of cases	Confirmed	Patient database	13 to 19 April 2015 (2015-W16)	New	Data package 2015-07-29			0	0.00000
Sierra Leone			WESTERN AREA URBAN	Number of cases	Confirmed	Patient database	18 to 24 May 2015 (2015-W21)	New	Data package 2015-07-29			2	2.00000
Sierra Leone			MOYAMBA	Number of cases	Confirmed	Patient database	24 February to 02 March 2014 (2014-W09)	New	Data package 2015-07-29
Sierra Leone			WESTERN AREA URBAN	Number of cases	Confirmed	Situation report	16 to 22 March 2015 (2015-W12)	New	Data package 2015-07-29			13	13.00000
Sierra Leone			KOINADUGU	Number of cases	Probable	Patient database	28 April to 04 May 2014 (2014-W18)	New	Data package 2015-07-29
Sierra Leone			MOYAMBA	Number of cases	Confirmed	Patient database	05 to 11 January 2015 (2015-W02)	New	Data package 2015-07-29			4	4.00000
Sierra Leone				Number of deaths	Total			Cumulative	Data package 2015-07-29	26 July 2015	EVD West Africa 2014	3951	3951.00000
Sierra Leone			TONKOLILI	Number of cases	Probable	Patient database	24 to 30 March 2014 (2014-W13)	New	Data package 2015-07-29
Sierra Leone			BO	Number of cases	Probable	Patient database	14 to 20 April 2014 (2014-W16)	New	Data package 2015-07-29
Sierra Leone			KONO	Number of cases	Confirmed	Situation report	27 April to 03 May 2015 (2015-W18)	New	Data package 2015-07-29			0	0.00000
Sierra Leone			BONTHE	Number of cases	Confirmed	Patient database	01 to 07 September 2014 (2014-W36)	New	Data package 2015-07-29			0	0.00000
Sierra Leone			KAMBIA	Number of cases	Probable	Situation report	08 to 14 December 2014 (2014-W50)	New	Data package 2015-07-29			0	0.00000
Sierra Leone			KAMBIA	Number of cases	Probable	Patient database	15 to 21 June 2015 (2015-W25)	New	Data package 2015-07-29			0	0.00000
Sierra Leone			PUJEHUN	Number of cases	Confirmed	Situation report	26 May to 01 June 2014 (2014-W22)	New	Data package 2015-07-29
Sierra Leone			KENEMA	Number of cases	Probable	Situation report	13 to 19 January 2014 (2014-W03)	New	Data package 2015-07-29
Sierra Leone			WESTERN AREA RURAL	Number of cases	Confirmed	Patient database	19 to 25 May 2014 (2014-W21)	New	Data package 2015-07-29			0	0.00000
Sierra Leone			KONO	Number of cases	Confirmed	Patient database	09 to 15 June 2014 (2014-W24)	New	Data package 2015-07-29			0	0.00000
Sierra Leone			PORT LOKO	Number of cases	Probable	Patient database	02 to 08 March 2015 (2015-W10)	New	Data package 2015-07-29			1	1.00000
Sierra Leone			MOYAMBA	Number of cases	Probable	Patient database	23 to 29 March 2015 (2015-W13)	New	Data package 2015-07-29			1	1.00000
Sierra Leone			BOMBALI	Number of cases	Probable	Patient database	30 December 2013 to 05 January 2014 (2014-W01)	New	Data package 2015-07-29
Sierra Leone			WESTERN AREA RURAL	Number of cases	Probable	Patient database	09 to 15 March 2015 (2015-W11)	New	Data package 2015-07-29			6	6.00000
Sierra Leone			KOINADUGU	Number of cases	Probable	Patient database	21 to 27 July 2014 (2014-W30)	New	Data package 2015-07-29			0	0.00000
Sierra Leone			WESTERN AREA RURAL	Number of cases	Probable	Patient database	29 June to 05 July 2015 (2015-W27)	New	Data package 2015-07-29			3	3.00000
Sierra Leone			PORT LOKO	Number of cases	Confirmed	Patient database	05 to 11 May 2014 (2014-W19)	New	Data package 2015-07-29
Sierra Leone			PUJEHUN	Number of cases	Probable	Patient database	06 to 12 April 2015 (2015-W15)	New	Data package 2015-07-29			0	0.00000
Sierra Leone			KAMBIA	Number of cases	Confirmed	Patient database	10 to 16 February 2014 (2014-W07)	New	Data package 2015-07-29
Sierra Leone			WESTERN AREA URBAN	Number of cases	Confirmed	Patient database	20 to 26 April 2015 (2015-W17)	New	Data package 2015-07-29			2	2.00000
Sierra Leone			WESTERN AREA URBAN	Number of cases	Confirmed	Situation report	30 December 2013 to 05 January 2014 (2014-W01)	New	Data package 2015-07-29
Sierra Leone			KENEMA	Number of cases	Probable	Patient database	04 to 10 August 2014 (2014-W32)	New	Data package 2015-07-29			0	0.00000
Sierra Leone			BOMBALI	Number of cases	Probable	Patient database	13 to 19 July 2015 (2015-W29)	New	Data package 2015-07-29
Sierra Leone			KONO	Number of cases	Probable	Patient database	26 May to 01 June 2014 (2014-W22)	New	Data package 2015-07-29			0	0.00000
Sierra Leone				Number of cases	Confirmed	Situation report	27 January to 02 February 2014 (2014-W05)	New	Data package 2015-07-29
Sierra Leone			BO	Number of cases	Confirmed	Patient database	15 to 21 September 2014 (2014-W38)	New	Data package 2015-07-29			3	3.00000
Sierra Leone			PUJEHUN	Number of cases	Probable	Patient database	24 to 30 November 2014 (2014-W48)	New	Data package 2015-07-29			0	0.00000
Sierra Leone			KENEMA	Number of cases	Probable	Patient database	28 April to 04 May 2014 (2014-W18)	New	Data package 2015-07-29
Sierra Leone			KAMBIA	Number of cases	Confirmed	Patient database	13 to 19 April 2015 (2015-W16)	New	Data package 2015-07-29			5	5.00000
Sierra Leone			WESTERN AREA RURAL	Number of cases	Confirmed	Patient database	06 to 12 April 2015 (2015-W15)	New	Data package 2015-07-29			1	1.00000
Sierra Leone			KENEMA	Number of cases	Confirmed	Situation report	22 to 28 December 2014 (2014-W52)	New	Data package 2015-07-29			0	0.00000
Sierra Leone			KAMBIA	Number of cases	Confirmed	Situation report	02 to 08 June 2014 (2014-W23)	New	Data package 2015-07-29
Sierra Leone			PORT LOKO	Number of cases	Confirmed	Situation report	16 to 22 June 2014 (2014-W25)	New	Data package 2015-07-29
Sierra Leone			KAMBIA	Number of cases	Confirmed	Patient database	24 to 30 November 2014 (2014-W48)	New	Data package 2015-07-29			10	10.00000
Sierra Leone			BO	Number of cases	Probable	Patient database	03 to 09 March 2014 (2014-W10)	New	Data package 2015-07-29
Sierra Leone			MOYAMBA	Number of cases	Confirmed	Patient database	19 to 25 May 2014 (2014-W21)	New	Data package 2015-07-29			0	0.00000
Sierra Leone			PORT LOKO	Number of cases	Probable	Patient database	15 to 21 December 2014 (2014-W51)	New	Data package 2015-07-29			6	6.00000
Sierra Leone			KAMBIA	Number of cases	Probable	Situation report	09 to 15 February 2015 (2015-W07)	New	Data package 2015-07-29			0	0.00000
Sierra Leone			KOINADUGU	Number of cases	Probable	Situation report	21 to 27 April 2014 (2014-W17)	New	Data package 2015-07-29
Sierra Leone			WESTERN AREA URBAN	Number of cases	Confirmed	Situation report	11 to 17 May 2015 (2015-W20)	New	Data package 2015-07-29			4	4.00000
Sierra Leone			TONKOLILI	Number of cases	Probable	Situation report	04 to 10 August 2014 (2014-W32)	New	Data package 2015-07-29
Sierra Leone			WESTERN AREA RURAL	Number of cases	Confirmed	Patient database	29 September to 05 October 2014 (2014-W40)	New	Data package 2015-07-29			60	60.00000
Sierra Leone			KOINADUGU	Number of cases	Probable	Situation report	01 to 07 December 2014 (2014-W49)	New	Data package 2015-07-29			0	0.00000
Sierra Leone			TONKOLILI	Number of cases	Probable	Patient database	22 to 28 June 2015 (2015-W26)	New	Data package 2015-07-29			1	1.00000
Sierra Leone			BONTHE	Number of cases	Confirmed	Patient database	16 to 22 June 2014 (2014-W25)	New	Data package 2015-07-29			0	0.00000
Sierra Leone			WESTERN AREA URBAN	Number of cases	Confirmed	Situation report	11 to 17 August 2014 (2014-W33)	New	Data package 2015-07-29
Sierra Leone			BONTHE	Number of cases	Confirmed	Patient database	08 to 14 December 2014 (2014-W50)	New	Data package 2015-07-29			0	0.00000
Sierra Leone			KENEMA	Number of cases	Probable	Patient database	24 to 30 November 2014 (2014-W48)	New	Data package 2015-07-29			0	0.00000
Sierra Leone			BOMBALI	Number of cases	Probable	Situation report	30 March to 05 April 2015 (2015-W14)	New	Data package 2015-07-29			0	0.00000
Sierra Leone			MOYAMBA	Number of cases	Probable	Patient database	06 to 12 January 2014 (2014-W02)	New	Data package 2015-07-29
Sierra Leone			KENEMA	Number of cases	Confirmed	Patient database	10 to 16 February 2014 (2014-W07)	New	Data package 2015-07-29
Sierra Leone			TONKOLILI	Number of cases	Confirmed	Patient database	01 to 07 September 2014 (2014-W36)	New	Data package 2015-07-29			7	7.00000
Sierra Leone			BOMBALI	Number of cases	Probable	Situation report	31 March to 06 April 2014 (2014-W14)	New	Data package 2015-07-29
Sierra Leone			MOYAMBA	Number of cases	Probable	Situation report	07 to 13 April 2014 (2014-W15)	New	Data package 2015-07-29
Sierra Leone			MOYAMBA	Number of cases	Probable	Patient database	16 to 22 March 2015 (2015-W12)	New	Data package 2015-07-29			0	0.00000
Sierra Leone			KENEMA	Number of cases	Probable	Patient database	23 to 29 March 2015 (2015-W13)	New	Data package 2015-07-29			0	0.00000
Sierra Leone			TONKOLILI	Number of cases	Confirmed	Situation report	25 to 31 August 2014 (2014-W35)	New	Data package 2015-07-29
Sierra Leone			KAMBIA	Number of cases	Probable	Situation report	17 to 23 March 2014 (2014-W12)	New	Data package 2015-07-29
Sierra Leone			BOMBALI	Number of cases	Confirmed	Situation report	15 to 21 September 2014 (2014-W38)	New	Data package 2015-07-29			35	35.00000
Sierra Leone			MOYAMBA	Number of cases	Confirmed	Patient database	22 to 28 September 2014 (2014-W39)	New	Data package 2015-07-29			14	14.00000
Sierra Leone			KENEMA	Number of cases	Probable	Patient database	18 to 24 August 2014 (2014-W34)	New	Data package 2015-07-29			0	0.00000
Sierra Leone			MOYAMBA	Number of cases	Confirmed	Patient database	27 January to 02 February 2014 (2014-W05)	New	Data package 2015-07-29
Sierra Leone				Number of cases	Probable	Patient database	23 February to 01 March 2015 (2015-W09)	New	Data package 2015-07-29			16	16.00000
Sierra Leone			PUJEHUN	Number of cases	Probable	Situation report	10 to 16 November 2014 (2014-W46)	New	Data package 2015-07-29			0	0.00000
Sierra Leone			BOMBALI	Number of cases	Probable	Patient database	03 to 09 February 2014 (2014-W06)	New	Data package 2015-07-29
Sierra Leone			WESTERN AREA URBAN	Number of cases	Confirmed	Patient database	22 to 28 December 2014 (2014-W52)	New	Data package 2015-07-29			179	179.00000
Sierra Leone			KAILAHUN	Number of cases	Probable	Situation report	29 June to 05 July 2015 (2015-W27)	New	Data package 2015-07-29			0	0.00000
Sierra Leone			KAMBIA	Number of cases	Confirmed	Patient database	20 to 26 January 2014 (2014-W04)	New	Data package 2015-07-29
Sierra Leone			BO	Number of cases	Probable	Patient database	14 to 20 July 2014 (2014-W29)	New	Data package 2015-07-29			0	0.00000
Sierra Leone			KENEMA	Number of cases	Probable	Situation report	12 to 18 May 2014 (2014-W20)	New	Data package 2015-07-29
Sierra Leone			MOYAMBA	Number of cases	Confirmed	Situation report	20 to 26 April 2015 (2015-W17)	New	Data package 2015-07-29			0	0.00000
Sierra Leone			WESTERN AREA URBAN	Number of cases	Confirmed	Situation report	27 April to 03 May 2015 (2015-W18)	New	Data package 2015-07-29			4	4.00000
Sierra Leone			PORT LOKO	Number of cases	Confirmed	Patient database	13 to 19 January 2014 (2014-W03)	New	Data package 2015-07-29
Sierra Leone			WESTERN AREA RURAL	Number of cases	Probable	Situation report	21 to 27 July 2014 (2014-W30)	New	Data package 2015-07-29
Sierra Leone			BOMBALI	Number of cases	Confirmed	Situation report	29 December 2014 to 04 January 2015 (2015-W01)	New	Data package 2015-07-29			3	3.00000
Sierra Leone			KENEMA	Number of cases	Confirmed	Patient database	10 to 16 March 2014 (2014-W11)	New	Data package 2015-07-29
Sierra Leone			WESTERN AREA RURAL	Number of cases	Confirmed	Patient database	15 to 21 December 2014 (2014-W51)	New	Data package 2015-07-29			28	28.00000
Sierra Leone			WESTERN AREA RURAL	Number of cases	Confirmed	Patient database	10 to 16 February 2014 (2014-W07)	New	Data package 2015-07-29
Sierra Leone			WESTERN AREA RURAL	Number of cases	Confirmed	Situation report	04 to 10 August 2014 (2014-W32)	New	Data package 2015-07-29
Sierra Leone			BO	Number of cases	Confirmed	Situation report	06 to 12 October 2014 (2014-W41)	New	Data package 2015-07-29			18	18.00000
Sierra Leone			BONTHE	Number of cases	Probable	Patient database	13 to 19 January 2014 (2014-W03)	New	Data package 2015-07-29
Sierra Leone			KONO	Number of cases	Probable	Situation report	15 to 21 June 2015 (2015-W25)	New	Data package 2015-07-29			0	0.00000
Sierra Leone			PORT LOKO	Number of cases	Probable	Situation report	27 January to 02 February 2014 (2014-W05)	New	Data package 2015-07-29
Sierra Leone			BOMBALI	Number of cases	Confirmed	Situation report	13 to 19 July 2015 (2015-W29)	New	Data package 2015-07-29			0	0.00000
Sierra Leone			KAMBIA	Number of cases	Probable	Situation report	01 to 07 December 2014 (2014-W49)	New	Data package 2015-07-29			0	0.00000
Sierra Leone			PORT LOKO	Number of cases	Probable	Situation report	09 to 15 March 2015 (2015-W11)	New	Data package 2015-07-29			0	0.00000
Sierra Leone			WESTERN AREA RURAL	Number of cases	Probable	Patient database	31 March to 06 April 2014 (2014-W14)	New	Data package 2015-07-29
Sierra Leone			PUJEHUN	Number of cases	Confirmed	Patient database	18 to 24 August 2014 (2014-W34)	New	Data package 2015-07-29			4	4.00000
Sierra Leone			KAILAHUN	Number of cases	Probable	Situation report	05 to 11 January 2015 (2015-W02)	New	Data package 2015-07-29			0	0.00000
Sierra Leone			BO	Number of cases	Confirmed	Patient database	11 to 17 May 2015 (2015-W20)	New	Data package 2015-07-29			0	0.00000
Sierra Leone			MOYAMBA	Number of cases	Confirmed	Patient database	08 to 14 September 2014 (2014-W37)	New	Data package 2015-07-29			3	3.00000
Sierra Leone			KAILAHUN	Number of cases	Probable	Situation report	22 to 28 December 2014 (2014-W52)	New	Data package 2015-07-29			0	0.00000
Sierra Leone			BOMBALI	Number of cases	Probable	Patient database	01 to 07 June 2015 (2015-W23)	New	Data package 2015-07-29			0	0.00000
Sierra Leone			KAILAHUN	Number of cases	Confirmed	Situation report	24 February to 02 March 2014 (2014-W09)	New	Data package 2015-07-29
Sierra Leone			TONKOLILI	Number of cases	Probable	Patient database	14 to 20 April 2014 (2014-W16)	New	Data package 2015-07-29
Sierra Leone			KAILAHUN	Number of cases	Probable	Situation report	08 to 14 December 2014 (2014-W50)	New	Data package 2015-07-29			0	0.00000
Sierra Leone			BOMBALI	Number of cases	Confirmed	Situation report	27 April to 03 May 2015 (2015-W18)	New	Data package 2015-07-29			0	0.00000
Sierra Leone			PUJEHUN	Number of cases	Probable	Situation report	15 to 21 June 2015 (2015-W25)	New	Data package 2015-07-29			0	0.00000
Sierra Leone			KOINADUGU	Number of cases	Probable	Situation report	04 to 10 August 2014 (2014-W32)	New	Data package 2015-07-29
Sierra Leone			KOINADUGU	Number of cases	Probable	Situation report	06 to 12 July 2015 (2015-W28)	New	Data package 2015-07-29			0	0.00000
Sierra Leone				Number of cases	Probable	Situation report	28 July to 03 August 2014 (2014-W31)	New	Data package 2015-07-29
Sierra Leone			KAILAHUN	Number of cases	Probable	Situation report	13 to 19 July 2015 (2015-W29)	New	Data package 2015-07-29			0	0.00000
Sierra Leone			KAMBIA	Number of cases	Confirmed	Situation report	19 to 25 January 2015 (2015-W04)	New	Data package 2015-07-29			10	10.00000
Sierra Leone			KENEMA	Number of cases	Confirmed	Situation report	03 to 09 February 2014 (2014-W06)	New	Data package 2015-07-29
Sierra Leone			KAILAHUN	Number of cases	Confirmed	Situation report	02 to 08 June 2014 (2014-W23)	New	Data package 2015-07-29
Sierra Leone			KAMBIA	Number of cases	Confirmed	Patient database	08 to 14 September 2014 (2014-W37)	New	Data package 2015-07-29			2	2.00000
Sierra Leone				Number of cases	Confirmed	Patient database	24 February to 02 March 2014 (2014-W09)	New	Data package 2015-07-29
Sierra Leone			TONKOLILI	Number of cases	Confirmed	Situation report	20 to 26 July 2015 (2015-W30)	New	Data package 2015-07-29			1	1.00000
Sierra Leone			WESTERN AREA URBAN	Number of cases	Probable	Situation report	27 October to 09 November 2014 (2014-W45)	New	Data package 2015-07-29			0	0.00000
Sierra Leone			WESTERN AREA URBAN	Number of cases	Confirmed	Situation report	27 January to 02 February 2014 (2014-W05)	New	Data package 2015-07-29
Sierra Leone			MOYAMBA	Number of cases	Probable	Situation report	18 to 24 August 2014 (2014-W34)	New	Data package 2015-07-29
Sierra Leone			BOMBALI	Number of cases	Confirmed	Situation report	12 to 18 January 2015 (2015-W03)	New	Data package 2015-07-29			8	8.00000
Sierra Leone			MOYAMBA	Number of cases	Probable	Situation report	25 to 31 August 2014 (2014-W35)	New	Data package 2015-07-29
Sierra Leone			PORT LOKO	Number of cases	Confirmed	Patient database	05 to 11 January 2015 (2015-W02)	New	Data package 2015-07-29			36	36.00000
Sierra Leone			PORT LOKO	Number of cases	Confirmed	Situation report	25 to 31 August 2014 (2014-W35)	New	Data package 2015-07-29
Sierra Leone			KAILAHUN	Number of cases	Confirmed	Patient database	30 June to 06 July 2014 (2014-W27)	New	Data package 2015-07-29			49	49.00000
Sierra Leone			PUJEHUN	Number of cases	Confirmed	Situation report	26 January to 01 February 2015 (2015-W05)	New	Data package 2015-07-29			0	0.00000
Sierra Leone			PUJEHUN	Number of cases	Confirmed	Situation report	06 to 12 July 2015 (2015-W28)	New	Data package 2015-07-29			0	0.00000
Sierra Leone			KAILAHUN	Number of cases	Probable	Patient database	05 to 11 May 2014 (2014-W19)	New	Data package 2015-07-29
Sierra Leone			KAILAHUN	Number of cases	Probable	Situation report	01 to 07 September 2014 (2014-W36)	New	Data package 2015-07-29
Sierra Leone			WESTERN AREA RURAL	Number of cases	Confirmed	Patient database	29 December 2014 to 04 January 2015 (2015-W01)	New	Data package 2015-07-29			65	65.00000
Sierra Leone			KAILAHUN	Number of cases	Probable	Situation report	20 to 26 January 2014 (2014-W04)	New	Data package 2015-07-29
Sierra Leone			KAMBIA	Number of cases	Probable	Situation report	31 March to 06 April 2014 (2014-W14)	New	Data package 2015-07-29
Sierra Leone			BO	Number of cases	Confirmed	Patient database	05 to 11 January 2015 (2015-W02)	New	Data package 2015-07-29			6	6.00000
Sierra Leone			KENEMA	Number of cases	Confirmed	Patient database	17 to 23 February 2014 (2014-W08)	New	Data package 2015-07-29
Sierra Leone			WESTERN AREA RURAL	Number of cases	Probable	Situation report	10 to 16 November 2014 (2014-W46)	New	Data package 2015-07-29			0	0.00000
Sierra Leone			KAMBIA	Number of cases	Probable	Situation report	13 to 19 July 2015 (2015-W29)	New	Data package 2015-07-29			0	0.00000
Sierra Leone			PORT LOKO	Number of cases	Probable	Situation report	21 to 27 July 2014 (2014-W30)	New	Data package 2015-07-29
Sierra Leone			WESTERN AREA RURAL	Number of cases	Probable	Situation report	29 June to 05 July 2015 (2015-W27)	New	Data package 2015-07-29			0	0.00000
Sierra Leone			PORT LOKO	Number of cases	Confirmed	Patient database	12 to 18 May 2014 (2014-W20)	New	Data package 2015-07-29
Sierra Leone			BOMBALI	Number of cases	Probable	Patient database	15 to 21 September 2014 (2014-W38)	New	Data package 2015-07-29			2	2.00000
Sierra Leone				Number of cases	Confirmed	Patient database	25 to 31 May 2015 (2015-W22)	New	Data package 2015-07-29			14	14.00000
Sierra Leone			KOINADUGU	Number of cases	Probable	Situation report	23 February to 01 March 2015 (2015-W09)	New	Data package 2015-07-29			0	0.00000
Sierra Leone			KENEMA	Number of cases	Probable	Situation report	09 to 15 March 2015 (2015-W11)	New	Data package 2015-07-29			0	0.00000
Sierra Leone			WESTERN AREA URBAN	Number of cases	Confirmed	Patient database	15 to 21 September 2014 (2014-W38)	New	Data package 2015-07-29			62	62.00000
Sierra Leone			WESTERN AREA URBAN	Number of cases	Confirmed	Situation report	02 to 08 June 2014 (2014-W23)	New	Data package 2015-07-29
Sierra Leone			KAILAHUN	Number of cases	Probable	Patient database	23 February to 01 March 2015 (2015-W09)	New	Data package 2015-07-29			0	0.00000
Sierra Leone			TONKOLILI	Number of cases	Probable	Patient database	17 to 23 March 2014 (2014-W12)	New	Data package 2015-07-29
Sierra Leone			KAMBIA	Number of cases	Probable	Patient database	17 to 23 November 2014 (2014-W47)	New	Data package 2015-07-29			0	0.00000
Sierra Leone			PORT LOKO	Number of cases	Probable	Situation report	24 to 30 November 2014 (2014-W48)	New	Data package 2015-07-29			0	0.00000
Sierra Leone			WESTERN AREA RURAL	Number of cases	Probable	Patient database	30 December 2013 to 05 January 2014 (2014-W01)	New	Data package 2015-07-29
Sierra Leone			BONTHE	Number of cases	Confirmed	Situation report	13 to 19 January 2014 (2014-W03)	New	Data package 2015-07-29
Sierra Leone			PUJEHUN	Number of cases	Probable	Patient database	07 to 13 July 2014 (2014-W28)	New	Data package 2015-07-29			0	0.00000
Sierra Leone			TONKOLILI	Number of cases	Confirmed	Situation report	15 to 21 December 2014 (2014-W51)	New	Data package 2015-07-29			14	14.00000
Sierra Leone			TONKOLILI	Number of cases	Confirmed	Patient database	19 to 25 May 2014 (2014-W21)	New	Data package 2015-07-29			0	0.00000
Sierra Leone			BO	Number of cases	Confirmed	Patient database	04 to 10 May 2015 (2015-W19)	New	Data package 2015-07-29			0	0.00000
Sierra Leone			BOMBALI	Number of cases	Probable	Patient database	06 to 12 January 2014 (2014-W02)	New	Data package 2015-07-29
Sierra Leone			KENEMA	Number of cases	Confirmed	Patient database	16 to 22 June 2014 (2014-W25)	New	Data package 2015-07-29			19	19.00000
Sierra Leone			BO	Number of cases	Confirmed	Patient database	22 to 28 December 2014 (2014-W52)	New	Data package 2015-07-29			4	4.00000
Sierra Leone			KENEMA	Number of cases	Probable	Patient database	14 to 20 April 2014 (2014-W16)	New	Data package 2015-07-29
Sierra Leone			KOINADUGU	Number of cases	Confirmed	Situation report	30 March to 05 April 2015 (2015-W14)	New	Data package 2015-07-29			0	0.00000
Sierra Leone			KOINADUGU	Number of cases	Confirmed	Patient database	21 to 27 April 2014 (2014-W17)	New	Data package 2015-07-29
Sierra Leone			WESTERN AREA URBAN	Number of cases	Probable	Situation report	23 to 29 March 2015 (2015-W13)	New	Data package 2015-07-29			0	0.00000
Sierra Leone			PUJEHUN	Number of cases	Probable	Patient database	04 to 10 August 2014 (2014-W32)	New	Data package 2015-07-29			0	0.00000
Sierra Leone			WESTERN AREA URBAN	Number of cases	Probable	Patient database	18 to 24 August 2014 (2014-W34)	New	Data package 2015-07-29			0	0.00000
Sierra Leone			WESTERN AREA URBAN	Number of cases	Probable	Patient database	20 to 26 July 2015 (2015-W30)	New	Data package 2015-07-29
Sierra Leone			WESTERN AREA RURAL	Number of cases	Probable	Situation report	20 to 26 October 2014 (2014-W43)	New	Data package 2015-07-29			0	0.00000
Sierra Leone			BOMBALI	Number of cases	Probable	Situation report	11 to 17 August 2014 (2014-W33)	New	Data package 2015-07-29
Sierra Leone			WESTERN AREA URBAN	Number of cases	Confirmed	Situation report	19 to 25 January 2015 (2015-W04)	New	Data package 2015-07-29			20	20.00000
Sierra Leone			WESTERN AREA RURAL	Number of cases	Confirmed	Patient database	05 to 11 May 2014 (2014-W19)	New	Data package 2015-07-29
Sierra Leone			PUJEHUN	Number of cases	Probable	Patient database	16 to 22 June 2014 (2014-W25)	New	Data package 2015-07-29			0	0.00000
Sierra Leone			KAILAHUN	Number of cases	Probable	Patient database	25 to 31 May 2015 (2015-W22)	New	Data package 2015-07-29			0	0.00000
Sierra Leone			TONKOLILI	Number of cases	Confirmed	Patient database	18 to 24 August 2014 (2014-W34)	New	Data package 2015-07-29			3	3.00000
Sierra Leone			PUJEHUN	Number of cases	Confirmed	Patient database	09 to 15 February 2015 (2015-W07)	New	Data package 2015-07-29			0	0.00000
Sierra Leone			KONO	Number of cases	Probable	Patient database	21 to 27 July 2014 (2014-W30)	New	Data package 2015-07-29			0	0.00000
Sierra Leone			KAMBIA	Number of cases	Confirmed	Patient database	27 October to 02 November 2014 (2014-W44)	New	Data package 2015-07-29			16	16.00000
Sierra Leone			KONO	Number of cases	Probable	Patient database	12 to 18 January 2015 (2015-W03)	New	Data package 2015-07-29			8	8.00000
Sierra Leone			KAILAHUN	Number of cases	Confirmed	Patient database	22 to 28 June 2015 (2015-W26)	New	Data package 2015-07-29			0	0.00000
Sierra Leone			BONTHE	Number of cases	Probable	Situation report	17 to 23 February 2014 (2014-W08)	New	Data package 2015-07-29
Sierra Leone			BOMBALI	Number of cases	Probable	Patient database	26 January to 01 February 2015 (2015-W05)	New	Data package 2015-07-29			0	0.00000
Sierra Leone			WESTERN AREA URBAN	Number of cases	Probable	Situation report	02 to 08 June 2014 (2014-W23)	New	Data package 2015-07-29
Sierra Leone			KOINADUGU	Number of cases	Probable	Patient database	11 to 17 May 2015 (2015-W20)	New	Data package 2015-07-29			0	0.00000
Sierra Leone				Number of cases	Confirmed	Patient database	21 to 27 April 2014 (2014-W17)	New	Data package 2015-07-29
Sierra Leone			MOYAMBA	Number of cases	Confirmed	Patient database	13 to 19 July 2015 (2015-W29)	New	Data package 2015-07-29
Sierra Leone			BONTHE	Number of cases	Probable	Situation report	10 to 16 March 2014 (2014-W11)	New	Data package 2015-07-29
Sierra Leone			BO	Number of cases	Probable	Situation report	16 to 22 February 2015 (2015-W08)	New	Data package 2015-07-29			0	0.00000
Sierra Leone			KOINADUGU	Number of cases	Confirmed	Situation report	28 July to 03 August 2014 (2014-W31)	New	Data package 2015-07-29
Sierra Leone			KAILAHUN	Number of cases	Confirmed	Patient database	06 to 12 July 2015 (2015-W28)	New	Data package 2015-07-29
Sierra Leone			BONTHE	Number of cases	Probable	Patient database	03 to 09 February 2014 (2014-W06)	New	Data package 2015-07-29
Sierra Leone			PUJEHUN	Number of cases	Probable	Patient database	24 February to 02 March 2014 (2014-W09)	New	Data package 2015-07-29
Sierra Leone			PUJEHUN	Number of cases	Confirmed	Situation report	14 to 20 July 2014 (2014-W29)	New	Data package 2015-07-29
Sierra Leone			KOINADUGU	Number of cases	Confirmed	Situation report	04 to 10 August 2014 (2014-W32)	New	Data package 2015-07-29
Sierra Leone			BO	Number of cases	Probable	Situation report	27 April to 03 May 2015 (2015-W18)	New	Data package 2015-07-29			0	0.00000
Sierra Leone				Number of cases	Probable	Patient database	12 to 18 January 2015 (2015-W03)	New	Data package 2015-07-29			52	52.00000
Sierra Leone			WESTERN AREA RURAL	Number of cases	Probable	Situation report	03 to 09 March 2014 (2014-W10)	New	Data package 2015-07-29
Sierra Leone			BO	Number of cases	Confirmed	Patient database	18 to 24 August 2014 (2014-W34)	New	Data package 2015-07-29			11	11.00000
Sierra Leone			WESTERN AREA URBAN	Number of cases	Probable	Patient database	14 to 20 July 2014 (2014-W29)	New	Data package 2015-07-29			0	0.00000
Sierra Leone			BONTHE	Number of cases	Confirmed	Patient database	10 to 16 November 2014 (2014-W46)	New	Data package 2015-07-29			0	0.00000
Sierra Leone				Number of cases	Confirmed	Situation report	29 June to 05 July 2015 (2015-W27)	New	Data package 2015-07-29			9	9.00000
Sierra Leone			KAILAHUN	Number of cases	Confirmed	Situation report	30 March to 05 April 2015 (2015-W14)	New	Data package 2015-07-29			0	0.00000
Sierra Leone			WESTERN AREA URBAN	Number of cases	Confirmed	Patient database	16 to 22 February 2015 (2015-W08)	New	Data package 2015-07-29			24	24.00000
Sierra Leone			PORT LOKO	Number of cases	Confirmed	Patient database	22 to 28 December 2014 (2014-W52)	New	Data package 2015-07-29			55	55.00000
Sierra Leone			BONTHE	Number of cases	Probable	Patient database	06 to 12 October 2014 (2014-W41)	New	Data package 2015-07-29			0	0.00000
Sierra Leone			MOYAMBA	Number of cases	Probable	Situation report	10 to 16 March 2014 (2014-W11)	New	Data package 2015-07-29
Sierra Leone			KAMBIA	Number of cases	Probable	Patient database	07 to 13 July 2014 (2014-W28)	New	Data package 2015-07-29			0	0.00000
Sierra Leone			BO	Number of cases	Probable	Situation report	15 to 21 June 2015 (2015-W25)	New	Data package 2015-07-29			0	0.00000
Sierra Leone			BONTHE	Number of cases	Confirmed	Situation report	22 to 28 June 2015 (2015-W26)	New	Data package 2015-07-29			0	0.00000
Sierra Leone				Number of cases	Confirmed	Patient database	24 to 30 November 2014 (2014-W48)	New	Data package 2015-07-29			578	578.00000
Sierra Leone			KAMBIA	Number of cases	Confirmed	Situation report	07 to 13 April 2014 (2014-W15)	New	Data package 2015-07-29
Sierra Leone			KAMBIA	Number of cases	Confirmed	Situation report	28 April to 04 May 2014 (2014-W18)	New	Data package 2015-07-29
Sierra Leone			PUJEHUN	Number of cases	Confirmed	Situation report	23 to 29 June 2014 (2014-W26)	New	Data package 2015-07-29
Sierra Leone			BOMBALI	Number of cases	Confirmed	Situation report	01 to 07 June 2015 (2015-W23)	New	Data package 2015-07-29			0	0.00000
Sierra Leone			PUJEHUN	Number of cases	Confirmed	Patient database	13 to 19 January 2014 (2014-W03)	New	Data package 2015-07-29
Sierra Leone			BO	Number of cases	Probable	Patient database	06 to 12 October 2014 (2014-W41)	New	Data package 2015-07-29			2	2.00000
Sierra Leone			KAILAHUN	Number of cases	Probable	Situation report	31 March to 06 April 2014 (2014-W14)	New	Data package 2015-07-29
Sierra Leone			KAILAHUN	Number of cases	Probable	Situation report	04 to 10 May 2015 (2015-W19)	New	Data package 2015-07-29			0	0.00000
Sierra Leone			PORT LOKO	Number of cases	Probable	Situation report	27 October to 02 November 2014 (2014-W44)	New	Data package 2015-07-29			5	5.00000
Sierra Leone			KAMBIA	Number of cases	Confirmed	Situation report	27 October to 09 November 2014 (2014-W45)	New	Data package 2015-07-29			6	6.00000
Sierra Leone			MOYAMBA	Number of cases	Probable	Situation report	26 May to 01 June 2014 (2014-W22)	New	Data package 2015-07-29
Sierra Leone			WESTERN AREA RURAL	Number of cases	Probable	Situation report	09 to 15 March 2015 (2015-W11)	New	Data package 2015-07-29			0	0.00000
Sierra Leone			KAMBIA	Number of cases	Probable	Patient database	10 to 16 February 2014 (2014-W07)	New	Data package 2015-07-29
Sierra Leone			TONKOLILI	Number of cases	Probable	Situation report	19 to 25 January 2015 (2015-W04)	New	Data package 2015-07-29			0	0.00000
Sierra Leone			KAILAHUN	Number of cases	Probable	Situation report	18 to 24 May 2015 (2015-W21)	New	Data package 2015-07-29			0	0.00000
Sierra Leone			TONKOLILI	Number of cases	Confirmed	Situation report	11 to 17 August 2014 (2014-W33)	New	Data package 2015-07-29
Sierra Leone			WESTERN AREA RURAL	Number of cases	Confirmed	Situation report	07 to 13 April 2014 (2014-W15)	New	Data package 2015-07-29
Sierra Leone			MOYAMBA	Number of cases	Confirmed	Patient database	21 to 27 July 2014 (2014-W30)	New	Data package 2015-07-29			4	4.00000
Sierra Leone			KAILAHUN	Number of cases	Probable	Patient database	09 to 15 February 2015 (2015-W07)	New	Data package 2015-07-29			0	0.00000
Sierra Leone			KONO	Number of cases	Confirmed	Patient database	20 to 26 July 2015 (2015-W30)	New	Data package 2015-07-29
Sierra Leone			TONKOLILI	Number of cases	Probable	Patient database	22 to 28 September 2014 (2014-W39)	New	Data package 2015-07-29			4	4.00000
Sierra Leone			BONTHE	Number of cases	Probable	Patient database	02 to 08 February 2015 (2015-W06)	New	Data package 2015-07-29			0	0.00000
Sierra Leone			PORT LOKO	Number of cases	Confirmed	Patient database	06 to 12 January 2014 (2014-W02)	New	Data package 2015-07-29
Sierra Leone			PORT LOKO	Number of cases	Confirmed	Situation report	08 to 14 December 2014 (2014-W50)	New	Data package 2015-07-29			56	56.00000
Sierra Leone			KAILAHUN	Number of cases	Probable	Patient database	17 to 23 March 2014 (2014-W12)	New	Data package 2015-07-29
Sierra Leone			TONKOLILI	Number of cases	Probable	Situation report	23 February to 01 March 2015 (2015-W09)	New	Data package 2015-07-29			0	0.00000
Sierra Leone			KAMBIA	Number of cases	Confirmed	Patient database	02 to 08 March 2015 (2015-W10)	New	Data package 2015-07-29			10	10.00000
Sierra Leone			WESTERN AREA RURAL	Number of cases	Confirmed	Patient database	07 to 13 July 2014 (2014-W28)	New	Data package 2015-07-29			0	0.00000
Sierra Leone			PORT LOKO	Number of cases	Probable	Situation report	26 January to 01 February 2015 (2015-W05)	New	Data package 2015-07-29			0	0.00000
Sierra Leone			BOMBALI	Number of cases	Confirmed	Patient database	30 December 2013 to 05 January 2014 (2014-W01)	New	Data package 2015-07-29
Sierra Leone			BOMBALI	Number of cases	Confirmed	Situation report	01 to 07 September 2014 (2014-W36)	New	Data package 2015-07-29
Sierra Leone			KOINADUGU	Number of cases	Probable	Situation report	30 June to 06 July 2014 (2014-W27)	New	Data package 2015-07-29
Sierra Leone			WESTERN AREA RURAL	Number of cases	Probable	Patient database	01 to 07 June 2015 (2015-W23)	New	Data package 2015-07-29			3	3.00000
Sierra Leone			TONKOLILI	Number of cases	Confirmed	Patient database	15 to 21 June 2015 (2015-W25)	New	Data package 2015-07-29			0	0.00000
Sierra Leone			KOINADUGU	Number of cases	Probable	Situation report	20 to 26 October 2014 (2014-W43)	New	Data package 2015-07-29			0	0.00000
Sierra Leone			KAMBIA	Number of cases	Probable	Patient database	24 to 30 March 2014 (2014-W13)	New	Data package 2015-07-29
Sierra Leone			WESTERN AREA RURAL	Number of cases	Probable	Patient database	23 to 29 June 2014 (2014-W26)	New	Data package 2015-07-29			0	0.00000
Sierra Leone			KENEMA	Number of cases	Probable	Situation report	08 to 14 June 2015 (2015-W24)	New	Data package 2015-07-29			0	0.00000
Sierra Leone			TONKOLILI	Number of cases	Probable	Patient database	29 December 2014 to 04 January 2015 (2015-W01)	New	Data package 2015-07-29			1	1.00000
Sierra Leone				Number of cases	Confirmed	Patient database	06 to 12 January 2014 (2014-W02)	New	Data package 2015-07-29
Sierra Leone			BONTHE	Number of cases	Confirmed	Patient database	13 to 19 October 2014 (2014-W42)	New	Data package 2015-07-29			0	0.00000
Sierra Leone			KOINADUGU	Number of cases	Probable	Situation report	26 January to 01 February 2015 (2015-W05)	New	Data package 2015-07-29			0	0.00000
Sierra Leone			KENEMA	Number of cases	Confirmed	Situation report	19 to 25 May 2014 (2014-W21)	New	Data package 2015-07-29
Sierra Leone			TONKOLILI	Number of cases	Confirmed	Patient database	17 to 23 March 2014 (2014-W12)	New	Data package 2015-07-29
Sierra Leone			KENEMA	Number of cases	Confirmed	Situation report	10 to 16 November 2014 (2014-W46)	New	Data package 2015-07-29			0	0.00000
Sierra Leone			KAILAHUN	Number of cases	Confirmed	Situation report	05 to 11 May 2014 (2014-W19)	New	Data package 2015-07-29
Sierra Leone			WESTERN AREA RURAL	Number of cases	Confirmed	Patient database	13 to 19 April 2015 (2015-W16)	New	Data package 2015-07-29			4	4.00000
Sierra Leone			WESTERN AREA URBAN	Number of cases	Probable	Patient database	09 to 15 February 2015 (2015-W07)	New	Data package 2015-07-29			11	11.00000
Sierra Leone			MOYAMBA	Number of cases	Probable	Patient database	18 to 24 May 2015 (2015-W21)	New	Data package 2015-07-29			0	0.00000
Sierra Leone			KOINADUGU	Number of cases	Confirmed	Patient database	14 to 20 April 2014 (2014-W16)	New	Data package 2015-07-29
Sierra Leone			WESTERN AREA RURAL	Number of cases	Probable	Situation report	27 October to 09 November 2014 (2014-W45)	New	Data package 2015-07-29			0	0.00000
Sierra Leone			WESTERN AREA URBAN	Number of cases	Confirmed	Patient database	27 October to 02 November 2014 (2014-W44)	New	Data package 2015-07-29			146	146.00000
Sierra Leone			KOINADUGU	Number of cases	Probable	Situation report	17 to 23 November 2014 (2014-W47)	New	Data package 2015-07-29			0	0.00000
Sierra Leone				Number of cases	Probable	Situation report	13 to 19 October 2014 (2014-W42)	New	Data package 2015-07-29			0	0.00000
Sierra Leone			PORT LOKO	Number of cases	Confirmed	Situation report	30 March to 05 April 2015 (2015-W14)	New	Data package 2015-07-29			1	1.00000
Sierra Leone			BO	Number of cases	Confirmed	Patient database	29 June to 05 July 2015 (2015-W27)	New	Data package 2015-07-29			0	0.00000
Sierra Leone			PORT LOKO	Number of cases	Confirmed	Patient database	21 to 27 July 2014 (2014-W30)	New	Data package 2015-07-29			1	1.00000
Sierra Leone			WESTERN AREA URBAN	Number of cases	Confirmed	Patient database	17 to 23 November 2014 (2014-W47)	New	Data package 2015-07-29			122	122.00000
Sierra Leone				Number of cases	Probable	Situation report	03 to 09 March 2014 (2014-W10)	New	Data package 2015-07-29
Sierra Leone			BO	Number of cases	Confirmed	Patient database	14 to 20 April 2014 (2014-W16)	New	Data package 2015-07-29
Sierra Leone			BO	Number of cases	Probable	Patient database	09 to 15 June 2014 (2014-W24)	New	Data package 2015-07-29			0	0.00000
Sierra Leone				Number of cases	Confirmed	Patient database	23 to 29 March 2015 (2015-W13)	New	Data package 2015-07-29			22	22.00000
Sierra Leone			KAILAHUN	Number of cases	Confirmed	Patient database	24 to 30 November 2014 (2014-W48)	New	Data package 2015-07-29			1	1.00000
Sierra Leone				Number of cases	Probable	Situation report	07 to 13 July 2014 (2014-W28)	New	Data package 2015-07-29
Sierra Leone			MOYAMBA	Number of cases	Probable	Situation report	15 to 21 September 2014 (2014-W38)	New	Data package 2015-07-29			0	0.00000
Sierra Leone			BONTHE	Number of cases	Confirmed	Situation report	23 February to 01 March 2015 (2015-W09)	New	Data package 2015-07-29			0	0.00000
Sierra Leone			TONKOLILI	Number of cases	Probable	Patient database	06 to 12 October 2014 (2014-W41)	New	Data package 2015-07-29			21	21.00000
Sierra Leone			WESTERN AREA URBAN	Number of cases	Probable	Situation report	24 February to 02 March 2014 (2014-W09)	New	Data package 2015-07-29
Sierra Leone			BOMBALI	Number of cases	Confirmed	Situation report	08 to 14 December 2014 (2014-W50)	New	Data package 2015-07-29			23	23.00000
Sierra Leone			PORT LOKO	Number of cases	Confirmed	Situation report	30 December 2013 to 05 January 2014 (2014-W01)	New	Data package 2015-07-29
Sierra Leone			KAILAHUN	Number of cases	Probable	Situation report	02 to 08 February 2015 (2015-W06)	New	Data package 2015-07-29			0	0.00000
Sierra Leone			KOINADUGU	Number of cases	Probable	Situation report	18 to 24 May 2015 (2015-W21)	New	Data package 2015-07-29			0	0.00000
Sierra Leone			TONKOLILI	Number of cases	Confirmed	Patient database	07 to 13 July 2014 (2014-W28)	New	Data package 2015-07-29			0	0.00000
Sierra Leone			KENEMA	Number of cases	Confirmed	Situation report	21 to 27 July 2014 (2014-W30)	New	Data package 2015-07-29
Sierra Leone			KENEMA	Number of cases	Confirmed	Situation report	27 January to 02 February 2014 (2014-W05)	New	Data package 2015-07-29
Sierra Leone			KENEMA	Number of cases	Confirmed	Situation report	02 to 08 March 2015 (2015-W10)	New	Data package 2015-07-29			0	0.00000
Sierra Leone			WESTERN AREA URBAN	Number of cases	Probable	Situation report	17 to 23 March 2014 (2014-W12)	New	Data package 2015-07-29
Sierra Leone			TONKOLILI	Number of cases	Probable	Situation report	30 June to 06 July 2014 (2014-W27)	New	Data package 2015-07-29
Sierra Leone			KAMBIA	Number of cases	Confirmed	Situation report	04 to 10 August 2014 (2014-W32)	New	Data package 2015-07-29
Sierra Leone			WESTERN AREA URBAN	Number of cases	Probable	Situation report	25 to 31 August 2014 (2014-W35)	New	Data package 2015-07-29
Sierra Leone			BO	Number of cases	Probable	Situation report	09 to 15 February 2015 (2015-W07)	New	Data package 2015-07-29			0	0.00000
Sierra Leone			TONKOLILI	Number of cases	Probable	Situation report	08 to 14 June 2015 (2015-W24)	New	Data package 2015-07-29			0	0.00000
Sierra Leone			KONO	Number of cases	Confirmed	Patient database	13 to 19 July 2015 (2015-W29)	New	Data package 2015-07-29
Sierra Leone			PUJEHUN	Number of cases	Confirmed	Patient database	24 to 30 March 2014 (2014-W13)	New	Data package 2015-07-29
Sierra Leone			KOINADUGU	Number of cases	Probable	Situation report	28 July to 03 August 2014 (2014-W31)	New	Data package 2015-07-29
Sierra Leone			KOINADUGU	Number of cases	Probable	Patient database	08 to 14 September 2014 (2014-W37)	New	Data package 2015-07-29			0	0.00000
Sierra Leone			BONTHE	Number of cases	Probable	Situation report	05 to 11 January 2015 (2015-W02)	New	Data package 2015-07-29			0	0.00000
Sierra Leone			WESTERN AREA RURAL	Number of cases	Confirmed	Patient database	15 to 21 June 2015 (2015-W25)	New	Data package 2015-07-29			1	1.00000
Sierra Leone			BOMBALI	Number of cases	Confirmed	Patient database	13 to 19 January 2014 (2014-W03)	New	Data package 2015-07-29
Sierra Leone			MOYAMBA	Number of cases	Confirmed	Patient database	12 to 18 May 2014 (2014-W20)	New	Data package 2015-07-29
Sierra Leone			MOYAMBA	Number of cases	Confirmed	Patient database	15 to 21 June 2015 (2015-W25)	New	Data package 2015-07-29			0	0.00000
Sierra Leone			BOMBALI	Number of cases	Probable	Situation report	20 to 26 October 2014 (2014-W43)	New	Data package 2015-07-29			3	3.00000
Sierra Leone			KOINADUGU	Number of cases	Confirmed	Situation report	10 to 16 November 2014 (2014-W46)	New	Data package 2015-07-29			25	25.00000
Sierra Leone			KENEMA	Number of cases	Confirmed	Situation report	21 to 27 April 2014 (2014-W17)	New	Data package 2015-07-29
Sierra Leone				Number of cases	Confirmed	Patient database	29 June to 05 July 2015 (2015-W27)	New	Data package 2015-07-29			6	6.00000
Sierra Leone			KOINADUGU	Number of cases	Probable	Situation report	04 to 10 May 2015 (2015-W19)	New	Data package 2015-07-29			0	0.00000
Sierra Leone			BOMBALI	Number of cases	Confirmed	Situation report	28 April to 04 May 2014 (2014-W18)	New	Data package 2015-07-29
Sierra Leone			PUJEHUN	Number of cases	Probable	Patient database	23 to 29 June 2014 (2014-W26)	New	Data package 2015-07-29			0	0.00000
Sierra Leone			PORT LOKO	Number of cases	Probable	Situation report	25 to 31 May 2015 (2015-W22)	New	Data package 2015-07-29			0	0.00000
Sierra Leone			BO	Number of cases	Confirmed	Situation report	07 to 13 April 2014 (2014-W15)	New	Data package 2015-07-29
Sierra Leone			BOMBALI	Number of cases	Confirmed	Situation report	31 March to 06 April 2014 (2014-W14)	New	Data package 2015-07-29
Sierra Leone			KAILAHUN	Number of cases	Confirmed	Patient database	16 to 22 March 2015 (2015-W12)	New	Data package 2015-07-29			0	0.00000
Sierra Leone			BONTHE	Number of cases	Probable	Patient database	16 to 22 June 2014 (2014-W25)	New	Data package 2015-07-29			0	0.00000
Sierra Leone			MOYAMBA	Number of cases	Confirmed	Situation report	24 to 30 November 2014 (2014-W48)	New	Data package 2015-07-29			3	3.00000
Sierra Leone			KAILAHUN	Number of cases	Probable	Patient database	01 to 07 June 2015 (2015-W23)	New	Data package 2015-07-29			0	0.00000
Sierra Leone			BONTHE	Number of cases	Probable	Situation report	29 September to 05 October 2014 (2014-W40)	New	Data package 2015-07-29			0	0.00000
Sierra Leone			KOINADUGU	Number of cases	Probable	Patient database	22 to 28 September 2014 (2014-W39)	New	Data package 2015-07-29			0	0.00000
Sierra Leone				Number of cases	Confirmed	Patient database	30 December 2013 to 05 January 2014 (2014-W01)	New	Data package 2015-07-29
Sierra Leone			KOINADUGU	Number of cases	Confirmed	Patient database	01 to 07 December 2014 (2014-W49)	New	Data package 2015-07-29			1	1.00000
Sierra Leone			MOYAMBA	Number of cases	Probable	Patient database	26 January to 01 February 2015 (2015-W05)	New	Data package 2015-07-29			0	0.00000
Sierra Leone			BONTHE	Number of cases	Confirmed	Situation report	09 to 15 March 2015 (2015-W11)	New	Data package 2015-07-29			0	0.00000
Sierra Leone			KENEMA	Number of cases	Confirmed	Situation report	08 to 14 December 2014 (2014-W50)	New	Data package 2015-07-29			1	1.00000
Sierra Leone			PORT LOKO	Number of cases	Probable	Situation report	29 June to 05 July 2015 (2015-W27)	New	Data package 2015-07-29			0	0.00000
Sierra Leone			BO	Number of cases	Probable	Situation report	14 to 20 April 2014 (2014-W16)	New	Data package 2015-07-29
Sierra Leone				Number of cases	Probable	Patient database	23 to 29 March 2015 (2015-W13)	New	Data package 2015-07-29			23	23.00000
Sierra Leone			PUJEHUN	Number of cases	Confirmed	Patient database	20 to 26 April 2015 (2015-W17)	New	Data package 2015-07-29			0	0.00000
Sierra Leone			BONTHE	Number of cases	Probable	Situation report	19 to 25 May 2014 (2014-W21)	New	Data package 2015-07-29
Sierra Leone			PORT LOKO	Number of cases	Probable	Situation report	25 to 31 August 2014 (2014-W35)	New	Data package 2015-07-29
Sierra Leone			KOINADUGU	Number of cases	Confirmed	Patient database	18 to 24 May 2015 (2015-W21)	New	Data package 2015-07-29			0	0.00000
Sierra Leone			PORT LOKO	Number of cases	Confirmed	Patient database	04 to 10 May 2015 (2015-W19)	New	Data package 2015-07-29			0	0.00000
Sierra Leone			PORT LOKO	Number of cases	Probable	Situation report	13 to 19 October 2014 (2014-W42)	New	Data package 2015-07-29			0	0.00000
Sierra Leone			BO	Number of cases	Confirmed	Situation report	24 to 30 March 2014 (2014-W13)	New	Data package 2015-07-29
Sierra Leone			BOMBALI	Number of cases	Confirmed	Situation report	30 June to 06 July 2014 (2014-W27)	New	Data package 2015-07-29
Sierra Leone			BO	Number of cases	Confirmed	Patient database	08 to 14 June 2015 (2015-W24)	New	Data package 2015-07-29			0	0.00000
Sierra Leone				Number of cases	Probable	Situation report	20 to 26 July 2015 (2015-W30)	New	Data package 2015-07-29			0	0.00000
Sierra Leone			BONTHE	Number of cases	Probable	Situation report	28 April to 04 May 2014 (2014-W18)	New	Data package 2015-07-29
Sierra Leone			KAILAHUN	Number of cases	Confirmed	Situation report	26 May to 01 June 2014 (2014-W22)	New	Data package 2015-07-29
Sierra Leone			KAMBIA	Number of cases	Probable	Patient database	09 to 15 March 2015 (2015-W11)	New	Data package 2015-07-29			0	0.00000
Sierra Leone			BOMBALI	Number of cases	Probable	Situation report	20 to 26 January 2014 (2014-W04)	New	Data package 2015-07-29
Sierra Leone			BONTHE	Number of cases	Confirmed	Patient database	22 to 28 September 2014 (2014-W39)	New	Data package 2015-07-29			0	0.00000
Sierra Leone			BOMBALI	Number of cases	Confirmed	Patient database	09 to 15 June 2014 (2014-W24)	New	Data package 2015-07-29			1	1.00000
Sierra Leone				Number of cases	Probable	Situation report	13 to 19 April 2015 (2015-W16)	New	Data package 2015-07-29			0	0.00000
Sierra Leone			KENEMA	Number of cases	Confirmed	Patient database	23 to 29 June 2014 (2014-W26)	New	Data package 2015-07-29			17	17.00000
Sierra Leone				Number of cases	Probable	Patient database	06 to 12 April 2015 (2015-W15)	New	Data package 2015-07-29			13	13.00000
Sierra Leone			WESTERN AREA URBAN	Number of cases	Confirmed	Situation report	27 October to 02 November 2014 (2014-W44)	New	Data package 2015-07-29			115	115.00000
Sierra Leone			KONO	Number of cases	Confirmed	Patient database	27 October to 09 November 2014 (2014-W45)	New	Data package 2015-07-29			12	12.00000
Sierra Leone			KAILAHUN	Number of cases	Probable	Patient database	29 December 2014 to 04 January 2015 (2015-W01)	New	Data package 2015-07-29			0	0.00000
Sierra Leone			BOMBALI	Number of cases	Probable	Patient database	27 April to 03 May 2015 (2015-W18)	New	Data package 2015-07-29			0	0.00000
Sierra Leone			BO	Number of cases	Probable	Patient database	12 to 18 May 2014 (2014-W20)	New	Data package 2015-07-29
Sierra Leone				Number of cases	Probable	Patient database	22 to 28 September 2014 (2014-W39)	New	Data package 2015-07-29			19	19.00000
Sierra Leone			PUJEHUN	Number of cases	Confirmed	Patient database	26 January to 01 February 2015 (2015-W05)	New	Data package 2015-07-29			0	0.00000
Sierra Leone			TONKOLILI	Number of cases	Confirmed	Patient database	06 to 12 April 2015 (2015-W15)	New	Data package 2015-07-29			0	0.00000
Sierra Leone			BO	Number of cases	Confirmed	Patient database	17 to 23 February 2014 (2014-W08)	New	Data package 2015-07-29
Sierra Leone			TONKOLILI	Number of cases	Probable	Patient database	19 to 25 May 2014 (2014-W21)	New	Data package 2015-07-29			0	0.00000
Sierra Leone			KONO	Number of cases	Probable	Situation report	26 May to 01 June 2014 (2014-W22)	New	Data package 2015-07-29
Sierra Leone			WESTERN AREA RURAL	Number of cases	Confirmed	Patient database	04 to 10 May 2015 (2015-W19)	New	Data package 2015-07-29			1	1.00000
Sierra Leone			KENEMA	Number of cases	Confirmed	Patient database	06 to 12 October 2014 (2014-W41)	New	Data package 2015-07-29			22	22.00000
Sierra Leone			KOINADUGU	Number of cases	Probable	Patient database	01 to 07 December 2014 (2014-W49)	New	Data package 2015-07-29			1	1.00000
Sierra Leone				Number of cases	Probable	Patient database	16 to 22 March 2015 (2015-W12)	New	Data package 2015-07-29			11	11.00000
Sierra Leone			KOINADUGU	Number of cases	Probable	Situation report	05 to 11 May 2014 (2014-W19)	New	Data package 2015-07-29
Sierra Leone			KAILAHUN	Number of cases	Confirmed	Situation report	29 September to 05 October 2014 (2014-W40)	New	Data package 2015-07-29			3	3.00000
Sierra Leone			KAILAHUN	Number of cases	Confirmed	Patient database	26 January to 01 February 2015 (2015-W05)	New	Data package 2015-07-29			0	0.00000
Sierra Leone			PUJEHUN	Number of cases	Confirmed	Patient database	02 to 08 June 2014 (2014-W23)	New	Data package 2015-07-29			0	0.00000
Sierra Leone			TONKOLILI	Number of cases	Confirmed	Patient database	11 to 17 May 2015 (2015-W20)	New	Data package 2015-07-29			0	0.00000
Sierra Leone			WESTERN AREA URBAN	Number of cases	Confirmed	Situation report	21 to 27 July 2014 (2014-W30)	New	Data package 2015-07-29
Sierra Leone			KENEMA	Number of cases	Probable	Patient database	13 to 19 April 2015 (2015-W16)	New	Data package 2015-07-29			0	0.00000
Sierra Leone			PUJEHUN	Number of cases	Confirmed	Patient database	29 December 2014 to 04 January 2015 (2015-W01)	New	Data package 2015-07-29			0	0.00000
Sierra Leone			KOINADUGU	Number of cases	Probable	Situation report	06 to 12 January 2014 (2014-W02)	New	Data package 2015-07-29
Sierra Leone			TONKOLILI	Number of cases	Confirmed	Patient database	24 to 30 March 2014 (2014-W13)	New	Data package 2015-07-29
Sierra Leone			TONKOLILI	Number of cases	Confirmed	Patient database	15 to 21 September 2014 (2014-W38)	New	Data package 2015-07-29			15	15.00000
Sierra Leone			KENEMA	Number of cases	Confirmed	Patient database	29 June to 05 July 2015 (2015-W27)	New	Data package 2015-07-29			0	0.00000
Sierra Leone			WESTERN AREA URBAN	Number of cases	Probable	Situation report	29 June to 05 July 2015 (2015-W27)	New	Data package 2015-07-29			0	0.00000
Sierra Leone			KENEMA	Number of cases	Probable	Patient database	19 to 25 January 2015 (2015-W04)	New	Data package 2015-07-29			0	0.00000
Sierra Leone			PORT LOKO	Number of cases	Probable	Situation report	20 to 26 January 2014 (2014-W04)	New	Data package 2015-07-29
Sierra Leone			PORT LOKO	Number of cases	Probable	Situation report	29 December 2014 to 04 January 2015 (2015-W01)	New	Data package 2015-07-29			0	0.00000
Sierra Leone			KAMBIA	Number of cases	Probable	Situation report	20 to 26 July 2015 (2015-W30)	New	Data package 2015-07-29			0	0.00000
Sierra Leone			MOYAMBA	Number of cases	Confirmed	Patient database	07 to 13 July 2014 (2014-W28)	New	Data package 2015-07-29			0	0.00000
Sierra Leone			KENEMA	Number of cases	Confirmed	Patient database	15 to 21 June 2015 (2015-W25)	New	Data package 2015-07-29			0	0.00000
Sierra Leone			BO	Number of cases	Confirmed	Patient database	16 to 22 June 2014 (2014-W25)	New	Data package 2015-07-29			1	1.00000
Sierra Leone			WESTERN AREA RURAL	Number of cases	Confirmed	Situation report	18 to 24 May 2015 (2015-W21)	New	Data package 2015-07-29			0	0.00000
Sierra Leone			BONTHE	Number of cases	Confirmed	Patient database	01 to 07 June 2015 (2015-W23)	New	Data package 2015-07-29			0	0.00000
Sierra Leone			BO	Number of cases	Probable	Situation report	27 January to 02 February 2014 (2014-W05)	New	Data package 2015-07-29
Sierra Leone			WESTERN AREA URBAN	Number of cases	Confirmed	Situation report	03 to 09 February 2014 (2014-W06)	New	Data package 2015-07-29
Sierra Leone			BO	Number of cases	Confirmed	Situation report	12 to 18 January 2015 (2015-W03)	New	Data package 2015-07-29			2	2.00000
Sierra Leone			PORT LOKO	Number of cases	Probable	Situation report	15 to 21 December 2014 (2014-W51)	New	Data package 2015-07-29			0	0.00000
Sierra Leone			BONTHE	Number of cases	Probable	Patient database	09 to 15 June 2014 (2014-W24)	New	Data package 2015-07-29			0	0.00000
Sierra Leone			KOINADUGU	Number of cases	Confirmed	Patient database	25 to 31 May 2015 (2015-W22)	New	Data package 2015-07-29			0	0.00000
Sierra Leone			KOINADUGU	Number of cases	Confirmed	Patient database	10 to 16 March 2014 (2014-W11)	New	Data package 2015-07-29
Sierra Leone			KENEMA	Number of cases	Confirmed	Situation report	16 to 22 February 2015 (2015-W08)	New	Data package 2015-07-29			1	1.00000
Sierra Leone			BO	Number of cases	Confirmed	Situation report	03 to 09 March 2014 (2014-W10)	New	Data package 2015-07-29
Sierra Leone			PUJEHUN	Number of cases	Confirmed	Situation report	09 to 15 February 2015 (2015-W07)	New	Data package 2015-07-29			0	0.00000
Sierra Leone			PUJEHUN	Number of cases	Probable	Situation report	20 to 26 July 2015 (2015-W30)	New	Data package 2015-07-29			0	0.00000
Sierra Leone			BONTHE	Number of cases	Probable	Patient database	08 to 14 December 2014 (2014-W50)	New	Data package 2015-07-29			0	0.00000
Sierra Leone			BO	Number of cases	Confirmed	Situation report	13 to 19 October 2014 (2014-W42)	New	Data package 2015-07-29			21	21.00000
Sierra Leone			PORT LOKO	Number of cases	Probable	Patient database	01 to 07 September 2014 (2014-W36)	New	Data package 2015-07-29			11	11.00000
Sierra Leone			BOMBALI	Number of cases	Probable	Patient database	08 to 14 September 2014 (2014-W37)	New	Data package 2015-07-29			0	0.00000
Sierra Leone			KONO	Number of cases	Probable	Patient database	12 to 18 May 2014 (2014-W20)	New	Data package 2015-07-29
Sierra Leone			KONO	Number of cases	Confirmed	Patient database	20 to 26 October 2014 (2014-W43)	New	Data package 2015-07-29			6	6.00000
Sierra Leone			TONKOLILI	Number of cases	Probable	Situation report	11 to 17 August 2014 (2014-W33)	New	Data package 2015-07-29
Sierra Leone				Number of cases	Probable	Situation report	24 to 30 November 2014 (2014-W48)	New	Data package 2015-07-29			0	0.00000
Sierra Leone			WESTERN AREA RURAL	Number of cases	Probable	Patient database	17 to 23 February 2014 (2014-W08)	New	Data package 2015-07-29
Sierra Leone			WESTERN AREA URBAN	Number of cases	Probable	Situation report	20 to 26 July 2015 (2015-W30)	New	Data package 2015-07-29			0	0.00000
Sierra Leone			BONTHE	Number of cases	Probable	Situation report	13 to 19 January 2014 (2014-W03)	New	Data package 2015-07-29
Sierra Leone			PUJEHUN	Number of cases	Probable	Situation report	26 May to 01 June 2014 (2014-W22)	New	Data package 2015-07-29
Sierra Leone			KONO	Number of cases	Probable	Patient database	08 to 14 December 2014 (2014-W50)	New	Data package 2015-07-29			5	5.00000
Sierra Leone			WESTERN AREA RURAL	Number of cases	Probable	Situation report	06 to 12 July 2015 (2015-W28)	New	Data package 2015-07-29			0	0.00000
Sierra Leone			PORT LOKO	Number of cases	Probable	Situation report	03 to 09 February 2014 (2014-W06)	New	Data package 2015-07-29
Sierra Leone			WESTERN AREA URBAN	Number of cases	Confirmed	Patient database	23 to 29 June 2014 (2014-W26)	New	Data package 2015-07-29			1	1.00000
Sierra Leone			KENEMA	Number of cases	Probable	Patient database	29 September to 05 October 2014 (2014-W40)	New	Data package 2015-07-29			0	0.00000
Sierra Leone			KENEMA	Number of cases	Confirmed	Situation report	09 to 15 March 2015 (2015-W11)	New	Data package 2015-07-29			0	0.00000
Sierra Leone			KENEMA	Number of cases	Probable	Situation report	05 to 11 January 2015 (2015-W02)	New	Data package 2015-07-29			0	0.00000
Sierra Leone			KONO	Number of cases	Confirmed	Situation report	18 to 24 May 2015 (2015-W21)	New	Data package 2015-07-29			0	0.00000
Sierra Leone			KAILAHUN	Number of cases	Confirmed	Patient database	24 February to 02 March 2014 (2014-W09)	New	Data package 2015-07-29
Sierra Leone			TONKOLILI	Number of cases	Probable	Patient database	07 to 13 July 2014 (2014-W28)	New	Data package 2015-07-29			0	0.00000
Sierra Leone			MOYAMBA	Number of cases	Confirmed	Patient database	14 to 20 April 2014 (2014-W16)	New	Data package 2015-07-29
Sierra Leone			BOMBALI	Number of cases	Confirmed	Situation report	17 to 23 November 2014 (2014-W47)	New	Data package 2015-07-29			54	54.00000
Sierra Leone			KAILAHUN	Number of cases	Confirmed	Situation report	23 to 29 March 2015 (2015-W13)	New	Data package 2015-07-29			0	0.00000
Sierra Leone			KENEMA	Number of cases	Confirmed	Situation report	06 to 12 January 2014 (2014-W02)	New	Data package 2015-07-29
Sierra Leone			BONTHE	Number of cases	Confirmed	Patient database	27 January to 02 February 2014 (2014-W05)	New	Data package 2015-07-29
Sierra Leone			TONKOLILI	Number of cases	Confirmed	Patient database	23 February to 01 March 2015 (2015-W09)	New	Data package 2015-07-29			1	1.00000
Sierra Leone			MOYAMBA	Number of cases	Confirmed	Situation report	22 to 28 June 2015 (2015-W26)	New	Data package 2015-07-29			0	0.00000
Sierra Leone			PUJEHUN	Number of cases	Confirmed	Situation report	05 to 11 May 2014 (2014-W19)	New	Data package 2015-07-29
Sierra Leone			KAILAHUN	Number of cases	Confirmed	Patient database	29 June to 05 July 2015 (2015-W27)	New	Data package 2015-07-29			0	0.00000
Sierra Leone			PORT LOKO	Number of cases	Probable	Situation report	09 to 15 February 2015 (2015-W07)	New	Data package 2015-07-29			0	0.00000
Sierra Leone			MOYAMBA	Number of cases	Probable	Patient database	08 to 14 June 2015 (2015-W24)	New	Data package 2015-07-29			0	0.00000
Sierra Leone			PUJEHUN	Number of cases	Probable	Situation report	03 to 09 March 2014 (2014-W10)	New	Data package 2015-07-29
Sierra Leone			KAMBIA	Number of cases	Probable	Situation report	24 to 30 March 2014 (2014-W13)	New	Data package 2015-07-29
Sierra Leone				Number of cases	Confirmed	Patient database	11 to 17 August 2014 (2014-W33)	New	Data package 2015-07-29			126	126.00000
Sierra Leone			KAMBIA	Number of cases	Confirmed	Situation report	21 to 27 July 2014 (2014-W30)	New	Data package 2015-07-29
Sierra Leone			BOMBALI	Number of cases	Confirmed	Patient database	01 to 07 September 2014 (2014-W36)	New	Data package 2015-07-29			32	32.00000
Sierra Leone			PUJEHUN	Number of cases	Confirmed	Situation report	30 March to 05 April 2015 (2015-W14)	New	Data package 2015-07-29			0	0.00000
Sierra Leone			BOMBALI	Number of cases	Probable	Patient database	04 to 10 August 2014 (2014-W32)	New	Data package 2015-07-29			0	0.00000
Sierra Leone			KOINADUGU	Number of cases	Probable	Patient database	07 to 13 July 2014 (2014-W28)	New	Data package 2015-07-29			0	0.00000
Sierra Leone			BO	Number of cases	Probable	Patient database	27 October to 09 November 2014 (2014-W45)	New	Data package 2015-07-29			8	8.00000
Sierra Leone			PORT LOKO	Number of cases	Probable	Situation report	02 to 08 March 2015 (2015-W10)	New	Data package 2015-07-29			0	0.00000
Sierra Leone			KAILAHUN	Number of cases	Probable	Patient database	24 to 30 March 2014 (2014-W13)	New	Data package 2015-07-29
Sierra Leone			BO	Number of cases	Probable	Patient database	15 to 21 June 2015 (2015-W25)	New	Data package 2015-07-29			0	0.00000
Sierra Leone				Number of cases	Probable	Patient database	02 to 08 February 2015 (2015-W06)	New	Data package 2015-07-29			24	24.00000
Sierra Leone				Number of cases	Confirmed	Patient database	13 to 19 July 2015 (2015-W29)	New	Data package 2015-07-29
Sierra Leone			BO	Number of cases	Confirmed	Patient database	21 to 27 April 2014 (2014-W17)	New	Data package 2015-07-29
Sierra Leone			TONKOLILI	Number of cases	Confirmed	Patient database	15 to 21 December 2014 (2014-W51)	New	Data package 2015-07-29			22	22.00000
Sierra Leone			TONKOLILI	Number of cases	Confirmed	Patient database	13 to 19 April 2015 (2015-W16)	New	Data package 2015-07-29			0	0.00000
Sierra Leone			PORT LOKO	Number of cases	Confirmed	Situation report	06 to 12 January 2014 (2014-W02)	New	Data package 2015-07-29
Sierra Leone			MOYAMBA	Number of cases	Probable	Situation report	25 to 31 May 2015 (2015-W22)	New	Data package 2015-07-29			0	0.00000
Sierra Leone			TONKOLILI	Number of cases	Probable	Patient database	20 to 26 October 2014 (2014-W43)	New	Data package 2015-07-29			2	2.00000
Sierra Leone			KOINADUGU	Number of cases	Confirmed	Patient database	15 to 21 December 2014 (2014-W51)	New	Data package 2015-07-29			1	1.00000
Sierra Leone			KOINADUGU	Number of cases	Confirmed	Situation report	15 to 21 June 2015 (2015-W25)	New	Data package 2015-07-29			0	0.00000
Sierra Leone			BO	Number of cases	Probable	Situation report	17 to 23 February 2014 (2014-W08)	New	Data package 2015-07-29
Sierra Leone			WESTERN AREA URBAN	Number of cases	Probable	Patient database	19 to 25 January 2015 (2015-W04)	New	Data package 2015-07-29			14	14.00000
Sierra Leone			BONTHE	Number of cases	Probable	Patient database	26 January to 01 February 2015 (2015-W05)	New	Data package 2015-07-29			0	0.00000
Sierra Leone			BO	Number of cases	Probable	Patient database	08 to 14 June 2015 (2015-W24)	New	Data package 2015-07-29			0	0.00000
Sierra Leone			WESTERN AREA URBAN	Number of cases	Confirmed	Patient database	29 June to 05 July 2015 (2015-W27)	New	Data package 2015-07-29			2	2.00000
Sierra Leone			BO	Number of cases	Confirmed	Patient database	30 December 2013 to 05 January 2014 (2014-W01)	New	Data package 2015-07-29
Sierra Leone			KAILAHUN	Number of cases	Probable	Situation report	21 to 27 July 2014 (2014-W30)	New	Data package 2015-07-29
Sierra Leone			WESTERN AREA URBAN	Number of cases	Confirmed	Situation report	06 to 12 July 2015 (2015-W28)	New	Data package 2015-07-29			10	10.00000
Sierra Leone			PUJEHUN	Number of cases	Confirmed	Patient database	10 to 16 November 2014 (2014-W46)	New	Data package 2015-07-29			0	0.00000
Sierra Leone			MOYAMBA	Number of cases	Probable	Situation report	14 to 20 July 2014 (2014-W29)	New	Data package 2015-07-29
Sierra Leone			KENEMA	Number of cases	Confirmed	Patient database	26 May to 01 June 2014 (2014-W22)	New	Data package 2015-07-29			0	0.00000
Sierra Leone			BOMBALI	Number of cases	Probable	Patient database	17 to 23 November 2014 (2014-W47)	New	Data package 2015-07-29			0	0.00000
Sierra Leone			KENEMA	Number of cases	Probable	Situation report	11 to 17 May 2015 (2015-W20)	New	Data package 2015-07-29			0	0.00000
Sierra Leone			PORT LOKO	Number of cases	Confirmed	Patient database	28 July to 03 August 2014 (2014-W31)	New	Data package 2015-07-29			6	6.00000
Sierra Leone			KONO	Number of cases	Confirmed	Situation report	13 to 19 July 2015 (2015-W29)	New	Data package 2015-07-29			0	0.00000
Sierra Leone			TONKOLILI	Number of cases	Confirmed	Situation report	04 to 10 August 2014 (2014-W32)	New	Data package 2015-07-29
Sierra Leone			WESTERN AREA URBAN	Number of cases	Probable	Situation report	23 February to 01 March 2015 (2015-W09)	New	Data package 2015-07-29			0	0.00000
Sierra Leone			PORT LOKO	Number of cases	Probable	Situation report	04 to 10 May 2015 (2015-W19)	New	Data package 2015-07-29			0	0.00000
Sierra Leone			WESTERN AREA URBAN	Number of cases	Probable	Patient database	24 to 30 November 2014 (2014-W48)	New	Data package 2015-07-29			34	34.00000
Sierra Leone			MOYAMBA	Number of cases	Confirmed	Patient database	04 to 10 May 2015 (2015-W19)	New	Data package 2015-07-29			0	0.00000
Sierra Leone			WESTERN AREA URBAN	Number of cases	Confirmed	Situation report	10 to 16 March 2014 (2014-W11)	New	Data package 2015-07-29
Sierra Leone			BO	Number of cases	Confirmed	Situation report	16 to 22 February 2015 (2015-W08)	New	Data package 2015-07-29			0	0.00000
Sierra Leone			PORT LOKO	Number of cases	Probable	Patient database	10 to 16 February 2014 (2014-W07)	New	Data package 2015-07-29
Sierra Leone			BONTHE	Number of cases	Confirmed	Patient database	21 to 27 July 2014 (2014-W30)	New	Data package 2015-07-29			0	0.00000
Sierra Leone			PORT LOKO	Number of cases	Confirmed	Situation report	06 to 12 October 2014 (2014-W41)	New	Data package 2015-07-29			55	55.00000
Sierra Leone			PORT LOKO	Number of cases	Confirmed	Patient database	12 to 18 January 2015 (2015-W03)	New	Data package 2015-07-29			33	33.00000
Sierra Leone			WESTERN AREA RURAL	Number of cases	Probable	Situation report	01 to 07 December 2014 (2014-W49)	New	Data package 2015-07-29			0	0.00000
Sierra Leone			BOMBALI	Number of cases	Confirmed	Situation report	24 to 30 March 2014 (2014-W13)	New	Data package 2015-07-29
Sierra Leone			BOMBALI	Number of cases	Confirmed	Situation report	02 to 08 February 2015 (2015-W06)	New	Data package 2015-07-29			3	3.00000
Sierra Leone			PORT LOKO	Number of cases	Probable	Patient database	08 to 14 September 2014 (2014-W37)	New	Data package 2015-07-29			4	4.00000
Sierra Leone			WESTERN AREA URBAN	Number of cases	Confirmed	Patient database	11 to 17 May 2015 (2015-W20)	New	Data package 2015-07-29			4	4.00000
Sierra Leone			BONTHE	Number of cases	Confirmed	Patient database	17 to 23 February 2014 (2014-W08)	New	Data package 2015-07-29
Sierra Leone			KONO	Number of cases	Confirmed	Patient database	26 January to 01 February 2015 (2015-W05)	New	Data package 2015-07-29			5	5.00000
Sierra Leone			KAMBIA	Number of cases	Probable	Situation report	22 to 28 September 2014 (2014-W39)	New	Data package 2015-07-29			0	0.00000
Sierra Leone			PUJEHUN	Number of cases	Confirmed	Situation report	24 February to 02 March 2014 (2014-W09)	New	Data package 2015-07-29
Sierra Leone			TONKOLILI	Number of cases	Probable	Situation report	25 to 31 August 2014 (2014-W35)	New	Data package 2015-07-29
Sierra Leone			WESTERN AREA URBAN	Number of cases	Confirmed	Situation report	30 June to 06 July 2014 (2014-W27)	New	Data package 2015-07-29
Sierra Leone			KAMBIA	Number of cases	Probable	Patient database	15 to 21 December 2014 (2014-W51)	New	Data package 2015-07-29			0	0.00000
Sierra Leone			WESTERN AREA RURAL	Number of cases	Confirmed	Patient database	01 to 07 June 2015 (2015-W23)	New	Data package 2015-07-29			0	0.00000
Sierra Leone			BO	Number of cases	Probable	Situation report	19 to 25 May 2014 (2014-W21)	New	Data package 2015-07-29
Sierra Leone			KONO	Number of cases	Probable	Situation report	22 to 28 September 2014 (2014-W39)	New	Data package 2015-07-29			0	0.00000
Sierra Leone			KAMBIA	Number of cases	Probable	Situation report	27 April to 03 May 2015 (2015-W18)	New	Data package 2015-07-29			0	0.00000
Sierra Leone			KAMBIA	Number of cases	Confirmed	Situation report	16 to 22 June 2014 (2014-W25)	New	Data package 2015-07-29
Sierra Leone			BOMBALI	Number of cases	Probable	Patient database	07 to 13 July 2014 (2014-W28)	New	Data package 2015-07-29			0	0.00000
Sierra Leone			PORT LOKO	Number of cases	Probable	Patient database	06 to 12 January 2014 (2014-W02)	New	Data package 2015-07-29
Sierra Leone			BO	Number of cases	Confirmed	Patient database	24 to 30 March 2014 (2014-W13)	New	Data package 2015-07-29
Sierra Leone			KENEMA	Number of cases	Confirmed	Patient database	02 to 08 March 2015 (2015-W10)	New	Data package 2015-07-29			0	0.00000
Sierra Leone			BONTHE	Number of cases	Probable	Patient database	13 to 19 October 2014 (2014-W42)	New	Data package 2015-07-29			1	1.00000
Sierra Leone			MOYAMBA	Number of cases	Probable	Patient database	20 to 26 January 2014 (2014-W04)	New	Data package 2015-07-29
Sierra Leone			KOINADUGU	Number of cases	Probable	Patient database	22 to 28 December 2014 (2014-W52)	New	Data package 2015-07-29			0	0.00000
Sierra Leone			BOMBALI	Number of cases	Confirmed	Patient database	14 to 20 April 2014 (2014-W16)	New	Data package 2015-07-29
Sierra Leone			BO	Number of cases	Probable	Situation report	13 to 19 January 2014 (2014-W03)	New	Data package 2015-07-29
Sierra Leone			KENEMA	Number of cases	Probable	Situation report	29 December 2014 to 04 January 2015 (2015-W01)	New	Data package 2015-07-29			0	0.00000
Sierra Leone			BOMBALI	Number of cases	Probable	Situation report	19 to 25 January 2015 (2015-W04)	New	Data package 2015-07-29			0	0.00000
Sierra Leone			MOYAMBA	Number of cases	Confirmed	Situation report	23 to 29 June 2014 (2014-W26)	New	Data package 2015-07-29
Sierra Leone			KAILAHUN	Number of cases	Confirmed	Patient database	08 to 14 June 2015 (2015-W24)	New	Data package 2015-07-29			0	0.00000
Sierra Leone			TONKOLILI	Number of cases	Confirmed	Patient database	29 June to 05 July 2015 (2015-W27)	New	Data package 2015-07-29			0	0.00000
Sierra Leone			WESTERN AREA RURAL	Number of cases	Confirmed	Patient database	30 June to 06 July 2014 (2014-W27)	New	Data package 2015-07-29			0	0.00000
Sierra Leone			BO	Number of cases	Confirmed	Situation report	08 to 14 June 2015 (2015-W24)	New	Data package 2015-07-29			0	0.00000
Sierra Leone			KAILAHUN	Number of cases	Probable	Patient database	26 January to 01 February 2015 (2015-W05)	New	Data package 2015-07-29			0	0.00000
Sierra Leone			BONTHE	Number of cases	Confirmed	Patient database	04 to 10 May 2015 (2015-W19)	New	Data package 2015-07-29			0	0.00000
Sierra Leone			PUJEHUN	Number of cases	Probable	Patient database	02 to 08 June 2014 (2014-W23)	New	Data package 2015-07-29			0	0.00000
Sierra Leone			KONO	Number of cases	Confirmed	Patient database	06 to 12 July 2015 (2015-W28)	New	Data package 2015-07-29
Sierra Leone			PUJEHUN	Number of cases	Probable	Patient database	20 to 26 January 2014 (2014-W04)	New	Data package 2015-07-29
Sierra Leone			KAILAHUN	Number of cases	Confirmed	Situation report	23 to 29 June 2014 (2014-W26)	New	Data package 2015-07-29
Sierra Leone			PORT LOKO	Number of cases	Probable	Patient database	29 December 2014 to 04 January 2015 (2015-W01)	New	Data package 2015-07-29			1	1.00000
Sierra Leone			KOINADUGU	Number of cases	Probable	Situation report	17 to 23 February 2014 (2014-W08)	New	Data package 2015-07-29
Sierra Leone				Number of cases	Confirmed	Patient database	28 July to 03 August 2014 (2014-W31)	New	Data package 2015-07-29			142	142.00000
Sierra Leone			MOYAMBA	Number of cases	Probable	Patient database	11 to 17 May 2015 (2015-W20)	New	Data package 2015-07-29			0	0.00000
Sierra Leone			KOINADUGU	Number of cases	Probable	Patient database	03 to 09 March 2014 (2014-W10)	New	Data package 2015-07-29
Sierra Leone				Number of cases	Probable	Patient database	11 to 17 August 2014 (2014-W33)	New	Data package 2015-07-29			8	8.00000
Sierra Leone			MOYAMBA	Number of cases	Confirmed	Patient database	23 February to 01 March 2015 (2015-W09)	New	Data package 2015-07-29			0	0.00000
Sierra Leone			PUJEHUN	Number of cases	Probable	Situation report	15 to 21 September 2014 (2014-W38)	New	Data package 2015-07-29			0	0.00000
Sierra Leone			BO	Number of cases	Confirmed	Situation report	10 to 16 February 2014 (2014-W07)	New	Data package 2015-07-29
Sierra Leone			TONKOLILI	Number of cases	Probable	Patient database	25 to 31 August 2014 (2014-W35)	New	Data package 2015-07-29			4	4.00000
Sierra Leone			KENEMA	Number of cases	Probable	Patient database	17 to 23 March 2014 (2014-W12)	New	Data package 2015-07-29
Sierra Leone			KOINADUGU	Number of cases	Confirmed	Situation report	21 to 27 July 2014 (2014-W30)	New	Data package 2015-07-29
Sierra Leone			MOYAMBA	Number of cases	Confirmed	Patient database	10 to 16 March 2014 (2014-W11)	New	Data package 2015-07-29
Sierra Leone			WESTERN AREA URBAN	Number of cases	Confirmed	Situation report	09 to 15 February 2015 (2015-W07)	New	Data package 2015-07-29			67	67.00000
Sierra Leone			KAMBIA	Number of cases	Probable	Situation report	06 to 12 April 2015 (2015-W15)	New	Data package 2015-07-29			0	0.00000
Sierra Leone			BONTHE	Number of cases	Probable	Patient database	05 to 11 May 2014 (2014-W19)	New	Data package 2015-07-29
Sierra Leone			KENEMA	Number of cases	Probable	Patient database	03 to 09 February 2014 (2014-W06)	New	Data package 2015-07-29
Sierra Leone			PUJEHUN	Number of cases	Confirmed	Situation report	04 to 10 August 2014 (2014-W32)	New	Data package 2015-07-29
Sierra Leone			BONTHE	Number of cases	Probable	Patient database	12 to 18 January 2015 (2015-W03)	New	Data package 2015-07-29			0	0.00000
Sierra Leone			MOYAMBA	Number of cases	Confirmed	Patient database	19 to 25 January 2015 (2015-W04)	New	Data package 2015-07-29			1	1.00000
Sierra Leone			WESTERN AREA RURAL	Number of cases	Confirmed	Patient database	03 to 09 March 2014 (2014-W10)	New	Data package 2015-07-29
Sierra Leone			KAILAHUN	Number of cases	Confirmed	Situation report	16 to 22 February 2015 (2015-W08)	New	Data package 2015-07-29			0	0.00000
Sierra Leone			KENEMA	Number of cases	Probable	Situation report	08 to 14 September 2014 (2014-W37)	New	Data package 2015-07-29
Sierra Leone				Number of cases	Probable	Patient database	17 to 23 February 2014 (2014-W08)	New	Data package 2015-07-29
Sierra Leone			BONTHE	Number of cases	Probable	Patient database	24 February to 02 March 2014 (2014-W09)	New	Data package 2015-07-29
Sierra Leone			PUJEHUN	Number of cases	Probable	Situation report	26 January to 01 February 2015 (2015-W05)	New	Data package 2015-07-29			0	0.00000
Sierra Leone			PUJEHUN	Number of cases	Probable	Situation report	13 to 19 July 2015 (2015-W29)	New	Data package 2015-07-29			0	0.00000
Sierra Leone			BONTHE	Number of cases	Probable	Patient database	20 to 26 July 2015 (2015-W30)	New	Data package 2015-07-29
Sierra Leone			WESTERN AREA RURAL	Number of cases	Confirmed	Situation report	13 to 19 October 2014 (2014-W42)	New	Data package 2015-07-29			72	72.00000
Sierra Leone			KAILAHUN	Number of cases	Confirmed	Patient database	30 December 2013 to 05 January 2014 (2014-W01)	New	Data package 2015-07-29
Sierra Leone			KENEMA	Number of cases	Confirmed	Patient database	25 to 31 May 2015 (2015-W22)	New	Data package 2015-07-29			0	0.00000
Sierra Leone			KOINADUGU	Number of cases	Probable	Situation report	06 to 12 October 2014 (2014-W41)	New	Data package 2015-07-29			0	0.00000
Sierra Leone			WESTERN AREA RURAL	Number of cases	Probable	Patient database	13 to 19 April 2015 (2015-W16)	New	Data package 2015-07-29			0	0.00000
Sierra Leone			KOINADUGU	Number of cases	Confirmed	Situation report	07 to 13 July 2014 (2014-W28)	New	Data package 2015-07-29
Sierra Leone			TONKOLILI	Number of cases	Confirmed	Patient database	20 to 26 October 2014 (2014-W43)	New	Data package 2015-07-29			36	36.00000
Sierra Leone			KONO	Number of cases	Confirmed	Situation report	15 to 21 June 2015 (2015-W25)	New	Data package 2015-07-29			0	0.00000
Sierra Leone			KONO	Number of cases	Probable	Situation report	18 to 24 May 2015 (2015-W21)	New	Data package 2015-07-29			0	0.00000
Sierra Leone			KOINADUGU	Number of cases	Probable	Situation report	22 to 28 September 2014 (2014-W39)	New	Data package 2015-07-29			0	0.00000
Sierra Leone			WESTERN AREA URBAN	Number of cases	Confirmed	Patient database	27 October to 09 November 2014 (2014-W45)	New	Data package 2015-07-29			109	109.00000
Sierra Leone			BOMBALI	Number of cases	Probable	Situation report	23 to 29 June 2014 (2014-W26)	New	Data package 2015-07-29
Sierra Leone			BOMBALI	Number of cases	Probable	Situation report	06 to 12 October 2014 (2014-W41)	New	Data package 2015-07-29			0	0.00000
Sierra Leone			PUJEHUN	Number of cases	Probable	Situation report	01 to 07 September 2014 (2014-W36)	New	Data package 2015-07-29
Sierra Leone			KAMBIA	Number of cases	Probable	Situation report	26 May to 01 June 2014 (2014-W22)	New	Data package 2015-07-29
Sierra Leone			BO	Number of cases	Probable	Patient database	08 to 14 September 2014 (2014-W37)	New	Data package 2015-07-29			1	1.00000
Sierra Leone			KENEMA	Number of cases	Confirmed	Situation report	13 to 19 October 2014 (2014-W42)	New	Data package 2015-07-29			26	26.00000
Sierra Leone			BO	Number of cases	Probable	Situation report	09 to 15 June 2014 (2014-W24)	New	Data package 2015-07-29
Sierra Leone			KENEMA	Number of cases	Confirmed	Patient database	27 October to 02 November 2014 (2014-W44)	New	Data package 2015-07-29			12	12.00000
Sierra Leone			BO	Number of cases	Confirmed	Patient database	17 to 23 November 2014 (2014-W47)	New	Data package 2015-07-29			18	18.00000
Sierra Leone			BONTHE	Number of cases	Probable	Situation report	15 to 21 September 2014 (2014-W38)	New	Data package 2015-07-29			0	0.00000
Sierra Leone			KONO	Number of cases	Probable	Patient database	04 to 10 May 2015 (2015-W19)	New	Data package 2015-07-29			0	0.00000
Sierra Leone			BOMBALI	Number of cases	Probable	Situation report	26 January to 01 February 2015 (2015-W05)	New	Data package 2015-07-29			0	0.00000
Sierra Leone			WESTERN AREA URBAN	Number of cases	Confirmed	Situation report	01 to 07 June 2015 (2015-W23)	New	Data package 2015-07-29			0	0.00000
Sierra Leone			BONTHE	Number of cases	Probable	Patient database	30 March to 05 April 2015 (2015-W14)	New	Data package 2015-07-29			0	0.00000
Sierra Leone			KAMBIA	Number of cases	Confirmed	Patient database	17 to 23 March 2014 (2014-W12)	New	Data package 2015-07-29
Sierra Leone			PUJEHUN	Number of cases	Probable	Situation report	21 to 27 April 2014 (2014-W17)	New	Data package 2015-07-29
Sierra Leone			PUJEHUN	Number of cases	Probable	Situation report	23 to 29 March 2015 (2015-W13)	New	Data package 2015-07-29			0	0.00000
Sierra Leone			PUJEHUN	Number of cases	Probable	Situation report	03 to 09 February 2014 (2014-W06)	New	Data package 2015-07-29
Sierra Leone			WESTERN AREA URBAN	Number of cases	Confirmed	Situation report	23 to 29 June 2014 (2014-W26)	New	Data package 2015-07-29
Sierra Leone			PORT LOKO	Number of cases	Confirmed	Situation report	14 to 20 July 2014 (2014-W29)	New	Data package 2015-07-29
Sierra Leone			PORT LOKO	Number of cases	Probable	Situation report	22 to 28 September 2014 (2014-W39)	New	Data package 2015-07-29			0	0.00000
Sierra Leone			BONTHE	Number of cases	Probable	Situation report	20 to 26 April 2015 (2015-W17)	New	Data package 2015-07-29			0	0.00000
Sierra Leone			PORT LOKO	Number of cases	Probable	Situation report	12 to 18 May 2014 (2014-W20)	New	Data package 2015-07-29
Sierra Leone			WESTERN AREA RURAL	Number of cases	Confirmed	Situation report	29 September to 05 October 2014 (2014-W40)	New	Data package 2015-07-29			52	52.00000
Sierra Leone			KAILAHUN	Number of cases	Probable	Patient database	27 April to 03 May 2015 (2015-W18)	New	Data package 2015-07-29			0	0.00000
Sierra Leone			KONO	Number of cases	Confirmed	Situation report	13 to 19 January 2014 (2014-W03)	New	Data package 2015-07-29
Sierra Leone			WESTERN AREA URBAN	Number of cases	Probable	Patient database	03 to 09 February 2014 (2014-W06)	New	Data package 2015-07-29
Sierra Leone				Number of cases	Confirmed	Situation report	27 October to 02 November 2014 (2014-W44)	New	Data package 2015-07-29			435	435.00000
Sierra Leone			KAMBIA	Number of cases	Probable	Patient database	09 to 15 February 2015 (2015-W07)	New	Data package 2015-07-29			5	5.00000
Sierra Leone			KONO	Number of cases	Confirmed	Situation report	23 February to 01 March 2015 (2015-W09)	New	Data package 2015-07-29			1	1.00000
Sierra Leone			KAILAHUN	Number of cases	Probable	Patient database	03 to 09 March 2014 (2014-W10)	New	Data package 2015-07-29
Sierra Leone			BOMBALI	Number of cases	Confirmed	Situation report	17 to 23 March 2014 (2014-W12)	New	Data package 2015-07-29
Sierra Leone			PUJEHUN	Number of cases	Probable	Patient database	12 to 18 January 2015 (2015-W03)	New	Data package 2015-07-29			0	0.00000
Sierra Leone			PUJEHUN	Number of cases	Confirmed	Situation report	31 March to 06 April 2014 (2014-W14)	New	Data package 2015-07-29
Sierra Leone			PUJEHUN	Number of cases	Probable	Patient database	19 to 25 May 2014 (2014-W21)	New	Data package 2015-07-29			0	0.00000
Sierra Leone			BOMBALI	Number of cases	Confirmed	Patient database	02 to 08 February 2015 (2015-W06)	New	Data package 2015-07-29			2	2.00000
Sierra Leone			BO	Number of cases	Probable	Patient database	29 September to 05 October 2014 (2014-W40)	New	Data package 2015-07-29			2	2.00000
Sierra Leone			WESTERN AREA URBAN	Number of cases	Confirmed	Patient database	09 to 15 March 2015 (2015-W11)	New	Data package 2015-07-29			14	14.00000
Sierra Leone			BO	Number of cases	Confirmed	Situation report	24 to 30 November 2014 (2014-W48)	New	Data package 2015-07-29			23	23.00000
Sierra Leone			BOMBALI	Number of cases	Probable	Situation report	16 to 22 June 2014 (2014-W25)	New	Data package 2015-07-29
Sierra Leone			PUJEHUN	Number of cases	Probable	Situation report	12 to 18 May 2014 (2014-W20)	New	Data package 2015-07-29
Sierra Leone			KOINADUGU	Number of cases	Confirmed	Situation report	25 to 31 May 2015 (2015-W22)	New	Data package 2015-07-29			0	0.00000
Sierra Leone			KAILAHUN	Number of cases	Probable	Patient database	17 to 23 February 2014 (2014-W08)	New	Data package 2015-07-29
Sierra Leone			KAMBIA	Number of cases	Confirmed	Patient database	03 to 09 March 2014 (2014-W10)	New	Data package 2015-07-29
Sierra Leone			KONO	Number of cases	Confirmed	Situation report	09 to 15 February 2015 (2015-W07)	New	Data package 2015-07-29			0	0.00000
Sierra Leone			WESTERN AREA RURAL	Number of cases	Confirmed	Patient database	10 to 16 November 2014 (2014-W46)	New	Data package 2015-07-29			71	71.00000
Sierra Leone			BO	Number of cases	Confirmed	Situation report	20 to 26 October 2014 (2014-W43)	New	Data package 2015-07-29			14	14.00000
Sierra Leone			KOINADUGU	Number of cases	Confirmed	Situation report	09 to 15 June 2014 (2014-W24)	New	Data package 2015-07-29
Sierra Leone			PORT LOKO	Number of cases	Probable	Patient database	03 to 09 February 2014 (2014-W06)	New	Data package 2015-07-29
Sierra Leone			MOYAMBA	Number of cases	Probable	Patient database	02 to 08 June 2014 (2014-W23)	New	Data package 2015-07-29			0	0.00000
Sierra Leone			BONTHE	Number of cases	Confirmed	Situation report	18 to 24 May 2015 (2015-W21)	New	Data package 2015-07-29			0	0.00000
Sierra Leone			BOMBALI	Number of cases	Probable	Situation report	05 to 11 May 2014 (2014-W19)	New	Data package 2015-07-29
Sierra Leone			KAILAHUN	Number of cases	Probable	Patient database	20 to 26 April 2015 (2015-W17)	New	Data package 2015-07-29			0	0.00000
Sierra Leone			BONTHE	Number of cases	Confirmed	Patient database	07 to 13 July 2014 (2014-W28)	New	Data package 2015-07-29			0	0.00000
Sierra Leone			KAILAHUN	Number of cases	Confirmed	Situation report	22 to 28 June 2015 (2015-W26)	New	Data package 2015-07-29			0	0.00000
Sierra Leone			MOYAMBA	Number of cases	Confirmed	Situation report	14 to 20 July 2014 (2014-W29)	New	Data package 2015-07-29
Sierra Leone			WESTERN AREA RURAL	Number of cases	Confirmed	Situation report	15 to 21 June 2015 (2015-W25)	New	Data package 2015-07-29			0	0.00000
Sierra Leone			MOYAMBA	Number of cases	Probable	Situation report	13 to 19 April 2015 (2015-W16)	New	Data package 2015-07-29			0	0.00000
Sierra Leone			KOINADUGU	Number of cases	Probable	Patient database	26 May to 01 June 2014 (2014-W22)	New	Data package 2015-07-29			0	0.00000
Sierra Leone			PUJEHUN	Number of cases	Confirmed	Situation report	27 October to 09 November 2014 (2014-W45)	New	Data package 2015-07-29			0	0.00000
Sierra Leone			WESTERN AREA RURAL	Number of cases	Probable	Situation report	27 January to 02 February 2014 (2014-W05)	New	Data package 2015-07-29
Sierra Leone			KENEMA	Number of cases	Probable	Patient database	12 to 18 January 2015 (2015-W03)	New	Data package 2015-07-29			0	0.00000
Sierra Leone			KOINADUGU	Number of cases	Probable	Situation report	20 to 26 January 2014 (2014-W04)	New	Data package 2015-07-29
Sierra Leone			WESTERN AREA URBAN	Number of cases	Probable	Patient database	05 to 11 January 2015 (2015-W02)	New	Data package 2015-07-29			24	24.00000
Sierra Leone			BONTHE	Number of cases	Confirmed	Patient database	07 to 13 April 2014 (2014-W15)	New	Data package 2015-07-29
Sierra Leone			KAMBIA	Number of cases	Probable	Patient database	06 to 12 January 2014 (2014-W02)	New	Data package 2015-07-29
Sierra Leone			KONO	Number of cases	Probable	Situation report	15 to 21 December 2014 (2014-W51)	New	Data package 2015-07-29			0	0.00000
Sierra Leone			BOMBALI	Number of cases	Probable	Situation report	21 to 27 April 2014 (2014-W17)	New	Data package 2015-07-29
Sierra Leone			MOYAMBA	Number of cases	Probable	Situation report	13 to 19 October 2014 (2014-W42)	New	Data package 2015-07-29			0	0.00000
Sierra Leone			MOYAMBA	Number of cases	Probable	Situation report	30 March to 05 April 2015 (2015-W14)	New	Data package 2015-07-29			0	0.00000
Sierra Leone	All ages (total)	Female		Number of cases	Confirmed			Cumulative	Data package 2015-07-29			5081	5081.00000
Sierra Leone			TONKOLILI	Number of cases	Probable	Situation report	19 to 25 May 2014 (2014-W21)	New	Data package 2015-07-29
Sierra Leone			TONKOLILI	Number of cases	Probable	Patient database	05 to 11 May 2014 (2014-W19)	New	Data package 2015-07-29
Sierra Leone			BOMBALI	Number of cases	Probable	Patient database	13 to 19 April 2015 (2015-W16)	New	Data package 2015-07-29			0	0.00000
Sierra Leone			WESTERN AREA URBAN	Number of cases	Confirmed	Situation report	20 to 26 January 2014 (2014-W04)	New	Data package 2015-07-29
Sierra Leone				Number of cases	Confirmed	Situation report	29 December 2014 to 04 January 2015 (2015-W01)	New	Data package 2015-07-29			248	248.00000
Sierra Leone			PUJEHUN	Number of cases	Confirmed	Patient database	27 October to 02 November 2014 (2014-W44)	New	Data package 2015-07-29			1	1.00000
Sierra Leone			KAMBIA	Number of cases	Confirmed	Patient database	14 to 20 April 2014 (2014-W16)	New	Data package 2015-07-29
Sierra Leone			PUJEHUN	Number of cases	Confirmed	Patient database	23 to 29 March 2015 (2015-W13)	New	Data package 2015-07-29			0	0.00000
Sierra Leone			PORT LOKO	Number of cases	Probable	Situation report	27 October to 09 November 2014 (2014-W45)	New	Data package 2015-07-29			0	0.00000
Sierra Leone			KAILAHUN	Number of cases	Probable	Patient database	06 to 12 July 2015 (2015-W28)	New	Data package 2015-07-29
Sierra Leone			WESTERN AREA RURAL	Number of cases	Confirmed	Situation report	06 to 12 April 2015 (2015-W15)	New	Data package 2015-07-29			0	0.00000
Sierra Leone			PUJEHUN	Number of cases	Confirmed	Situation report	27 April to 03 May 2015 (2015-W18)	New	Data package 2015-07-29			0	0.00000
Sierra Leone				Number of cases	Confirmed	Situation report	03 to 09 February 2014 (2014-W06)	New	Data package 2015-07-29
Sierra Leone				Number of cases	Probable	Situation report	17 to 23 November 2014 (2014-W47)	New	Data package 2015-07-29			0	0.00000
Sierra Leone			KAILAHUN	Number of cases	Confirmed	Patient database	03 to 09 February 2014 (2014-W06)	New	Data package 2015-07-29
Sierra Leone			KOINADUGU	Number of cases	Confirmed	Situation report	08 to 14 September 2014 (2014-W37)	New	Data package 2015-07-29
Sierra Leone				Number of cases	Confirmed	Situation report	28 April to 04 May 2014 (2014-W18)	New	Data package 2015-07-29
Sierra Leone			TONKOLILI	Number of cases	Confirmed	Patient database	06 to 12 January 2014 (2014-W02)	New	Data package 2015-07-29
Sierra Leone			PORT LOKO	Number of cases	Probable	Patient database	31 March to 06 April 2014 (2014-W14)	New	Data package 2015-07-29
Sierra Leone				Number of cases	Probable	Situation report	06 to 12 July 2015 (2015-W28)	New	Data package 2015-07-29			0	0.00000
Sierra Leone				Number of cases	Confirmed	Situation report	15 to 21 December 2014 (2014-W51)	New	Data package 2015-07-29			315	315.00000
Sierra Leone				Number of cases	Probable	Patient database	25 to 31 August 2014 (2014-W35)	New	Data package 2015-07-29			16	16.00000
Sierra Leone			KONO	Number of cases	Probable	Patient database	01 to 07 December 2014 (2014-W49)	New	Data package 2015-07-29			10	10.00000
Sierra Leone			TONKOLILI	Number of cases	Confirmed	Patient database	05 to 11 May 2014 (2014-W19)	New	Data package 2015-07-29
Sierra Leone			KAILAHUN	Number of cases	Confirmed	Situation report	09 to 15 June 2014 (2014-W24)	New	Data package 2015-07-29
Sierra Leone			WESTERN AREA RURAL	Number of cases	Confirmed	Situation report	20 to 26 April 2015 (2015-W17)	New	Data package 2015-07-29			2	2.00000
Sierra Leone			KENEMA	Number of cases	Confirmed	Situation report	11 to 17 May 2015 (2015-W20)	New	Data package 2015-07-29			0	0.00000
Sierra Leone			BOMBALI	Number of cases	Probable	Situation report	24 to 30 March 2014 (2014-W13)	New	Data package 2015-07-29
Sierra Leone			WESTERN AREA RURAL	Number of cases	Probable	Situation report	02 to 08 March 2015 (2015-W10)	New	Data package 2015-07-29			0	0.00000
Sierra Leone			KENEMA	Number of cases	Probable	Patient database	09 to 15 March 2015 (2015-W11)	New	Data package 2015-07-29			0	0.00000
Sierra Leone			KENEMA	Number of cases	Confirmed	Situation report	12 to 18 May 2014 (2014-W20)	New	Data package 2015-07-29
Sierra Leone			WESTERN AREA RURAL	Number of cases	Confirmed	Situation report	02 to 08 June 2014 (2014-W23)	New	Data package 2015-07-29
Sierra Leone			TONKOLILI	Number of cases	Probable	Patient database	30 December 2013 to 05 January 2014 (2014-W01)	New	Data package 2015-07-29
Sierra Leone			WESTERN AREA RURAL	Number of cases	Probable	Patient database	08 to 14 December 2014 (2014-W50)	New	Data package 2015-07-29			14	14.00000
Sierra Leone			BOMBALI	Number of cases	Probable	Patient database	06 to 12 July 2015 (2015-W28)	New	Data package 2015-07-29
Sierra Leone			KAMBIA	Number of cases	Probable	Situation report	27 January to 02 February 2014 (2014-W05)	New	Data package 2015-07-29
Sierra Leone			PORT LOKO	Number of cases	Confirmed	Situation report	01 to 07 December 2014 (2014-W49)	New	Data package 2015-07-29			76	76.00000
Sierra Leone			WESTERN AREA URBAN	Number of cases	Confirmed	Situation report	18 to 24 May 2015 (2015-W21)	New	Data package 2015-07-29			2	2.00000
Sierra Leone			KAILAHUN	Number of cases	Confirmed	Patient database	20 to 26 January 2014 (2014-W04)	New	Data package 2015-07-29
Sierra Leone			BO	Number of cases	Confirmed	Patient database	26 May to 01 June 2014 (2014-W22)	New	Data package 2015-07-29			0	0.00000
Sierra Leone			BONTHE	Number of cases	Probable	Situation report	28 July to 03 August 2014 (2014-W31)	New	Data package 2015-07-29
Sierra Leone			BO	Number of cases	Confirmed	Patient database	22 to 28 September 2014 (2014-W39)	New	Data package 2015-07-29			27	27.00000
Sierra Leone			KENEMA	Number of cases	Probable	Patient database	27 October to 09 November 2014 (2014-W45)	New	Data package 2015-07-29			0	0.00000
Sierra Leone			KOINADUGU	Number of cases	Probable	Situation report	15 to 21 June 2015 (2015-W25)	New	Data package 2015-07-29			0	0.00000
Sierra Leone			KAMBIA	Number of cases	Confirmed	Situation report	05 to 11 January 2015 (2015-W02)	New	Data package 2015-07-29			17	17.00000
Sierra Leone			KONO	Number of cases	Confirmed	Patient database	13 to 19 April 2015 (2015-W16)	New	Data package 2015-07-29			0	0.00000
Sierra Leone			BO	Number of cases	Confirmed	Patient database	12 to 18 May 2014 (2014-W20)	New	Data package 2015-07-29
Sierra Leone			BONTHE	Number of cases	Confirmed	Situation report	20 to 26 April 2015 (2015-W17)	New	Data package 2015-07-29			0	0.00000
Sierra Leone			BO	Number of cases	Confirmed	Situation report	07 to 13 July 2014 (2014-W28)	New	Data package 2015-07-29
Sierra Leone			WESTERN AREA URBAN	Number of cases	Confirmed	Situation report	29 December 2014 to 04 January 2015 (2015-W01)	New	Data package 2015-07-29			93	93.00000
Sierra Leone			PUJEHUN	Number of cases	Confirmed	Patient database	15 to 21 December 2014 (2014-W51)	New	Data package 2015-07-29			0	0.00000
Sierra Leone			TONKOLILI	Number of cases	Probable	Patient database	21 to 27 July 2014 (2014-W30)	New	Data package 2015-07-29			0	0.00000
Sierra Leone			WESTERN AREA RURAL	Number of cases	Confirmed	Situation report	29 December 2014 to 04 January 2015 (2015-W01)	New	Data package 2015-07-29			50	50.00000
Sierra Leone			BO	Number of cases	Confirmed	Situation report	18 to 24 August 2014 (2014-W34)	New	Data package 2015-07-29
Sierra Leone			KAILAHUN	Number of cases	Probable	Situation report	20 to 26 July 2015 (2015-W30)	New	Data package 2015-07-29			0	0.00000
Sierra Leone			PORT LOKO	Number of cases	Probable	Situation report	22 to 28 June 2015 (2015-W26)	New	Data package 2015-07-29			0	0.00000
Sierra Leone				Number of cases	Probable	Patient database	29 June to 05 July 2015 (2015-W27)	New	Data package 2015-07-29			14	14.00000
Sierra Leone			KAMBIA	Number of cases	Probable	Situation report	16 to 22 February 2015 (2015-W08)	New	Data package 2015-07-29			0	0.00000
Sierra Leone				Number of cases	Probable	Situation report	14 to 20 April 2014 (2014-W16)	New	Data package 2015-07-29
Sierra Leone			TONKOLILI	Number of cases	Probable	Patient database	11 to 17 August 2014 (2014-W33)	New	Data package 2015-07-29			0	0.00000
Sierra Leone			WESTERN AREA URBAN	Number of cases	Confirmed	Patient database	30 March to 05 April 2015 (2015-W14)	New	Data package 2015-07-29			7	7.00000
Sierra Leone			PORT LOKO	Number of cases	Confirmed	Situation report	26 May to 01 June 2014 (2014-W22)	New	Data package 2015-07-29
Sierra Leone			KENEMA	Number of cases	Confirmed	Situation report	04 to 10 May 2015 (2015-W19)	New	Data package 2015-07-29			0	0.00000
Sierra Leone			TONKOLILI	Number of cases	Probable	Situation report	10 to 16 March 2014 (2014-W11)	New	Data package 2015-07-29
Sierra Leone			WESTERN AREA RURAL	Number of cases	Probable	Patient database	07 to 13 April 2014 (2014-W15)	New	Data package 2015-07-29
Sierra Leone			KENEMA	Number of cases	Probable	Situation report	23 to 29 March 2015 (2015-W13)	New	Data package 2015-07-29			0	0.00000
Sierra Leone				Number of cases	Confirmed	Situation report	09 to 15 June 2014 (2014-W24)	New	Data package 2015-07-29
Sierra Leone			KOINADUGU	Number of cases	Confirmed	Patient database	16 to 22 June 2014 (2014-W25)	New	Data package 2015-07-29			0	0.00000
Sierra Leone			KONO	Number of cases	Probable	Situation report	24 to 30 November 2014 (2014-W48)	New	Data package 2015-07-29			0	0.00000
Sierra Leone			TONKOLILI	Number of cases	Confirmed	Patient database	17 to 23 February 2014 (2014-W08)	New	Data package 2015-07-29
Sierra Leone			MOYAMBA	Number of cases	Confirmed	Patient database	25 to 31 August 2014 (2014-W35)	New	Data package 2015-07-29			0	0.00000
Sierra Leone			KOINADUGU	Number of cases	Probable	Patient database	16 to 22 March 2015 (2015-W12)	New	Data package 2015-07-29			0	0.00000
Sierra Leone			TONKOLILI	Number of cases	Probable	Patient database	25 to 31 May 2015 (2015-W22)	New	Data package 2015-07-29			0	0.00000
Sierra Leone			KOINADUGU	Number of cases	Probable	Patient database	18 to 24 August 2014 (2014-W34)	New	Data package 2015-07-29			0	0.00000
Sierra Leone			KAMBIA	Number of cases	Probable	Situation report	16 to 22 March 2015 (2015-W12)	New	Data package 2015-07-29			0	0.00000
Sierra Leone			MOYAMBA	Number of cases	Probable	Patient database	22 to 28 June 2015 (2015-W26)	New	Data package 2015-07-29			0	0.00000
Sierra Leone			WESTERN AREA URBAN	Number of cases	Probable	Situation report	29 December 2014 to 04 January 2015 (2015-W01)	New	Data package 2015-07-29			0	0.00000
Sierra Leone			KOINADUGU	Number of cases	Confirmed	Patient database	17 to 23 February 2014 (2014-W08)	New	Data package 2015-07-29
Sierra Leone			TONKOLILI	Number of cases	Confirmed	Patient database	20 to 26 July 2015 (2015-W30)	New	Data package 2015-07-29
Sierra Leone			KENEMA	Number of cases	Probable	Situation report	20 to 26 January 2014 (2014-W04)	New	Data package 2015-07-29
Sierra Leone			MOYAMBA	Number of cases	Confirmed	Situation report	06 to 12 July 2015 (2015-W28)	New	Data package 2015-07-29			0	0.00000
Sierra Leone			KAMBIA	Number of cases	Confirmed	Situation report	13 to 19 January 2014 (2014-W03)	New	Data package 2015-07-29
Sierra Leone			PUJEHUN	Number of cases	Confirmed	Patient database	03 to 09 February 2014 (2014-W06)	New	Data package 2015-07-29
Sierra Leone			WESTERN AREA RURAL	Number of cases	Probable	Patient database	13 to 19 July 2015 (2015-W29)	New	Data package 2015-07-29
Sierra Leone			BOMBALI	Number of cases	Confirmed	Patient database	29 September to 05 October 2014 (2014-W40)	New	Data package 2015-07-29			83	83.00000
Sierra Leone			KENEMA	Number of cases	Probable	Patient database	28 July to 03 August 2014 (2014-W31)	New	Data package 2015-07-29			0	0.00000
Sierra Leone			BO	Number of cases	Confirmed	Patient database	26 January to 01 February 2015 (2015-W05)	New	Data package 2015-07-29			0	0.00000
Sierra Leone			WESTERN AREA URBAN	Number of cases	Probable	Situation report	06 to 12 July 2015 (2015-W28)	New	Data package 2015-07-29			0	0.00000
Sierra Leone			KAILAHUN	Number of cases	Probable	Patient database	14 to 20 July 2014 (2014-W29)	New	Data package 2015-07-29			2	2.00000
Sierra Leone			WESTERN AREA URBAN	Number of cases	Probable	Patient database	04 to 10 August 2014 (2014-W32)	New	Data package 2015-07-29			0	0.00000
Sierra Leone			KAILAHUN	Number of cases	Confirmed	Patient database	22 to 28 December 2014 (2014-W52)	New	Data package 2015-07-29			0	0.00000
Sierra Leone			WESTERN AREA RURAL	Number of cases	Confirmed	Situation report	12 to 18 January 2015 (2015-W03)	New	Data package 2015-07-29			17	17.00000
Sierra Leone			TONKOLILI	Number of cases	Confirmed	Patient database	20 to 26 January 2014 (2014-W04)	New	Data package 2015-07-29
Sierra Leone			KENEMA	Number of cases	Confirmed	Patient database	15 to 21 September 2014 (2014-W38)	New	Data package 2015-07-29			6	6.00000
Sierra Leone			KAILAHUN	Number of cases	Confirmed	Situation report	05 to 11 January 2015 (2015-W02)	New	Data package 2015-07-29			0	0.00000
Sierra Leone			KOINADUGU	Number of cases	Confirmed	Situation report	27 January to 02 February 2014 (2014-W05)	New	Data package 2015-07-29
Sierra Leone			KENEMA	Number of cases	Probable	Situation report	08 to 14 December 2014 (2014-W50)	New	Data package 2015-07-29			0	0.00000
Sierra Leone			KAILAHUN	Number of cases	Confirmed	Patient database	18 to 24 May 2015 (2015-W21)	New	Data package 2015-07-29			0	0.00000
Sierra Leone			KENEMA	Number of cases	Probable	Patient database	07 to 13 April 2014 (2014-W15)	New	Data package 2015-07-29
Sierra Leone				Number of cases	Probable	Patient database	02 to 08 March 2015 (2015-W10)	New	Data package 2015-07-29			23	23.00000
Sierra Leone			BO	Number of cases	Probable	Situation report	16 to 22 March 2015 (2015-W12)	New	Data package 2015-07-29			0	0.00000
Sierra Leone			BO	Number of cases	Probable	Patient database	24 to 30 November 2014 (2014-W48)	New	Data package 2015-07-29			1	1.00000
Sierra Leone			KOINADUGU	Number of cases	Probable	Situation report	30 December 2013 to 05 January 2014 (2014-W01)	New	Data package 2015-07-29
Sierra Leone				Number of cases	Confirmed	Patient database	09 to 15 June 2014 (2014-W24)	New	Data package 2015-07-29			64	64.00000
Sierra Leone				Number of cases	Confirmed	Situation report	08 to 14 September 2014 (2014-W37)	New	Data package 2015-07-29
Sierra Leone			KAILAHUN	Number of cases	Confirmed	Patient database	12 to 18 January 2015 (2015-W03)	New	Data package 2015-07-29			0	0.00000
Sierra Leone			WESTERN AREA RURAL	Number of cases	Confirmed	Patient database	03 to 09 February 2014 (2014-W06)	New	Data package 2015-07-29
Sierra Leone			MOYAMBA	Number of cases	Confirmed	Situation report	01 to 07 September 2014 (2014-W36)	New	Data package 2015-07-29
Sierra Leone			PUJEHUN	Number of cases	Probable	Situation report	30 June to 06 July 2014 (2014-W27)	New	Data package 2015-07-29
Sierra Leone			TONKOLILI	Number of cases	Confirmed	Situation report	26 May to 01 June 2014 (2014-W22)	New	Data package 2015-07-29
Sierra Leone			WESTERN AREA RURAL	Number of cases	Confirmed	Situation report	03 to 09 March 2014 (2014-W10)	New	Data package 2015-07-29
Sierra Leone			KOINADUGU	Number of cases	Probable	Patient database	24 to 30 March 2014 (2014-W13)	New	Data package 2015-07-29
Sierra Leone			PUJEHUN	Number of cases	Confirmed	Patient database	11 to 17 August 2014 (2014-W33)	New	Data package 2015-07-29			0	0.00000
Sierra Leone			PORT LOKO	Number of cases	Probable	Patient database	01 to 07 December 2014 (2014-W49)	New	Data package 2015-07-29			14	14.00000
Sierra Leone			BO	Number of cases	Probable	Situation report	08 to 14 June 2015 (2015-W24)	New	Data package 2015-07-29			0	0.00000
Sierra Leone				Number of cases	Probable	Situation report	28 April to 04 May 2014 (2014-W18)	New	Data package 2015-07-29
Sierra Leone			WESTERN AREA URBAN	Number of cases	Probable	Situation report	11 to 17 August 2014 (2014-W33)	New	Data package 2015-07-29
Sierra Leone			KENEMA	Number of cases	Probable	Situation report	25 to 31 August 2014 (2014-W35)	New	Data package 2015-07-29
Sierra Leone			WESTERN AREA URBAN	Number of cases	Probable	Patient database	02 to 08 February 2015 (2015-W06)	New	Data package 2015-07-29			7	7.00000
Sierra Leone			KAILAHUN	Number of cases	Probable	Situation report	06 to 12 April 2015 (2015-W15)	New	Data package 2015-07-29			0	0.00000
Sierra Leone				Number of cases	Probable	Patient database	20 to 26 July 2015 (2015-W30)	New	Data package 2015-07-29
Sierra Leone			WESTERN AREA URBAN	Number of cases	Probable	Situation report	08 to 14 September 2014 (2014-W37)	New	Data package 2015-07-29
Sierra Leone				Number of cases	Probable	Situation report	02 to 08 March 2015 (2015-W10)	New	Data package 2015-07-29			0	0.00000
Sierra Leone			KONO	Number of cases	Probable	Situation report	04 to 10 August 2014 (2014-W32)	New	Data package 2015-07-29
Sierra Leone			MOYAMBA	Number of cases	Confirmed	Situation report	06 to 12 October 2014 (2014-W41)	New	Data package 2015-07-29			9	9.00000
Sierra Leone			BONTHE	Number of cases	Confirmed	Situation report	24 February to 02 March 2014 (2014-W09)	New	Data package 2015-07-29
Sierra Leone			WESTERN AREA RURAL	Number of cases	Confirmed	Patient database	23 to 29 June 2014 (2014-W26)	New	Data package 2015-07-29			1	1.00000
Sierra Leone			KENEMA	Number of cases	Probable	Patient database	16 to 22 March 2015 (2015-W12)	New	Data package 2015-07-29			0	0.00000
Sierra Leone			TONKOLILI	Number of cases	Confirmed	Situation report	13 to 19 July 2015 (2015-W29)	New	Data package 2015-07-29			0	0.00000
Sierra Leone			KONO	Number of cases	Probable	Situation report	24 to 30 March 2014 (2014-W13)	New	Data package 2015-07-29
Sierra Leone			KONO	Number of cases	Confirmed	Situation report	01 to 07 September 2014 (2014-W36)	New	Data package 2015-07-29
Sierra Leone			TONKOLILI	Number of cases	Confirmed	Situation report	04 to 10 May 2015 (2015-W19)	New	Data package 2015-07-29			0	0.00000
Sierra Leone				Number of cases	Confirmed	Patient database	10 to 16 February 2014 (2014-W07)	New	Data package 2015-07-29
Sierra Leone			TONKOLILI	Number of cases	Probable	Patient database	09 to 15 March 2015 (2015-W11)	New	Data package 2015-07-29			0	0.00000
Sierra Leone			KAMBIA	Number of cases	Probable	Situation report	13 to 19 January 2014 (2014-W03)	New	Data package 2015-07-29
Sierra Leone			TONKOLILI	Number of cases	Probable	Situation report	28 July to 03 August 2014 (2014-W31)	New	Data package 2015-07-29
Sierra Leone			BOMBALI	Number of cases	Probable	Patient database	11 to 17 August 2014 (2014-W33)	New	Data package 2015-07-29			0	0.00000
Sierra Leone			KAILAHUN	Number of cases	Confirmed	Situation report	19 to 25 January 2015 (2015-W04)	New	Data package 2015-07-29			0	0.00000
Sierra Leone			BO	Number of cases	Probable	Situation report	21 to 27 April 2014 (2014-W17)	New	Data package 2015-07-29
Sierra Leone			BO	Number of cases	Probable	Situation report	20 to 26 July 2015 (2015-W30)	New	Data package 2015-07-29			0	0.00000
Sierra Leone			BOMBALI	Number of cases	Confirmed	Situation report	19 to 25 May 2014 (2014-W21)	New	Data package 2015-07-29
Sierra Leone			WESTERN AREA URBAN	Number of cases	Confirmed	Situation report	04 to 10 May 2015 (2015-W19)	New	Data package 2015-07-29			2	2.00000
Sierra Leone			KAMBIA	Number of cases	Confirmed	Situation report	12 to 18 May 2014 (2014-W20)	New	Data package 2015-07-29
Sierra Leone			BOMBALI	Number of cases	Confirmed	Patient database	26 May to 01 June 2014 (2014-W22)	New	Data package 2015-07-29			0	0.00000
Sierra Leone			KENEMA	Number of cases	Confirmed	Patient database	27 April to 03 May 2015 (2015-W18)	New	Data package 2015-07-29			0	0.00000
Sierra Leone			KONO	Number of cases	Probable	Patient database	30 March to 05 April 2015 (2015-W14)	New	Data package 2015-07-29			0	0.00000
Sierra Leone			PORT LOKO	Number of cases	Probable	Situation report	14 to 20 July 2014 (2014-W29)	New	Data package 2015-07-29
Sierra Leone			BOMBALI	Number of cases	Probable	Situation report	10 to 16 November 2014 (2014-W46)	New	Data package 2015-07-29			0	0.00000
Sierra Leone			KAILAHUN	Number of cases	Probable	Patient database	17 to 23 November 2014 (2014-W47)	New	Data package 2015-07-29			0	0.00000
Sierra Leone			BOMBALI	Number of cases	Probable	Situation report	06 to 12 January 2014 (2014-W02)	New	Data package 2015-07-29
Sierra Leone			MOYAMBA	Number of cases	Confirmed	Situation report	22 to 28 December 2014 (2014-W52)	New	Data package 2015-07-29			5	5.00000
Sierra Leone			WESTERN AREA RURAL	Number of cases	Probable	Patient database	15 to 21 December 2014 (2014-W51)	New	Data package 2015-07-29			12	12.00000
Sierra Leone			KONO	Number of cases	Confirmed	Patient database	17 to 23 February 2014 (2014-W08)	New	Data package 2015-07-29
Sierra Leone			WESTERN AREA URBAN	Number of cases	Confirmed	Patient database	17 to 23 March 2014 (2014-W12)	New	Data package 2015-07-29
Sierra Leone			WESTERN AREA RURAL	Number of cases	Confirmed	Situation report	25 to 31 August 2014 (2014-W35)	New	Data package 2015-07-29
Sierra Leone			BONTHE	Number of cases	Probable	Situation report	22 to 28 June 2015 (2015-W26)	New	Data package 2015-07-29			0	0.00000
Sierra Leone			PORT LOKO	Number of cases	Probable	Situation report	23 February to 01 March 2015 (2015-W09)	New	Data package 2015-07-29			0	0.00000
Sierra Leone			MOYAMBA	Number of cases	Probable	Patient database	07 to 13 April 2014 (2014-W15)	New	Data package 2015-07-29
Sierra Leone			PUJEHUN	Number of cases	Confirmed	Patient database	15 to 21 September 2014 (2014-W38)	New	Data package 2015-07-29			3	3.00000
Sierra Leone			BOMBALI	Number of cases	Confirmed	Patient database	17 to 23 November 2014 (2014-W47)	New	Data package 2015-07-29			64	64.00000
Sierra Leone			BO	Number of cases	Confirmed	Patient database	15 to 21 June 2015 (2015-W25)	New	Data package 2015-07-29			0	0.00000
Sierra Leone			WESTERN AREA RURAL	Number of cases	Probable	Patient database	17 to 23 March 2014 (2014-W12)	New	Data package 2015-07-29
Sierra Leone			KAMBIA	Number of cases	Probable	Patient database	26 May to 01 June 2014 (2014-W22)	New	Data package 2015-07-29			0	0.00000
Sierra Leone			MOYAMBA	Number of cases	Confirmed	Situation report	02 to 08 February 2015 (2015-W06)	New	Data package 2015-07-29			2	2.00000
Sierra Leone			BO	Number of cases	Probable	Patient database	28 July to 03 August 2014 (2014-W31)	New	Data package 2015-07-29			1	1.00000
Sierra Leone				Number of cases	Confirmed	Situation report	06 to 12 April 2015 (2015-W15)	New	Data package 2015-07-29			9	9.00000
Sierra Leone			KENEMA	Number of cases	Confirmed	Situation report	01 to 07 December 2014 (2014-W49)	New	Data package 2015-07-29			0	0.00000
Sierra Leone			BONTHE	Number of cases	Confirmed	Situation report	16 to 22 February 2015 (2015-W08)	New	Data package 2015-07-29			0	0.00000
Sierra Leone			BO	Number of cases	Confirmed	Patient database	09 to 15 March 2015 (2015-W11)	New	Data package 2015-07-29			0	0.00000
Sierra Leone			KAILAHUN	Number of cases	Probable	Patient database	23 to 29 June 2014 (2014-W26)	New	Data package 2015-07-29			5	5.00000
Sierra Leone			PUJEHUN	Number of cases	Probable	Patient database	14 to 20 July 2014 (2014-W29)	New	Data package 2015-07-29			0	0.00000
Sierra Leone			WESTERN AREA RURAL	Number of cases	Probable	Situation report	29 September to 05 October 2014 (2014-W40)	New	Data package 2015-07-29			0	0.00000
Sierra Leone			WESTERN AREA RURAL	Number of cases	Probable	Patient database	05 to 11 January 2015 (2015-W02)	New	Data package 2015-07-29			6	6.00000
Sierra Leone			KONO	Number of cases	Confirmed	Situation report	25 to 31 August 2014 (2014-W35)	New	Data package 2015-07-29
Sierra Leone				Number of cases	Probable	Situation report	18 to 24 May 2015 (2015-W21)	New	Data package 2015-07-29			0	0.00000
Sierra Leone			KENEMA	Number of cases	Probable	Situation report	31 March to 06 April 2014 (2014-W14)	New	Data package 2015-07-29
Sierra Leone			KAILAHUN	Number of cases	Confirmed	Situation report	08 to 14 September 2014 (2014-W37)	New	Data package 2015-07-29
Sierra Leone			BOMBALI	Number of cases	Probable	Situation report	01 to 07 June 2015 (2015-W23)	New	Data package 2015-07-29			0	0.00000
Sierra Leone			KONO	Number of cases	Probable	Situation report	22 to 28 June 2015 (2015-W26)	New	Data package 2015-07-29			0	0.00000
Sierra Leone			BOMBALI	Number of cases	Probable	Patient database	17 to 23 March 2014 (2014-W12)	New	Data package 2015-07-29
Sierra Leone			MOYAMBA	Number of cases	Confirmed	Situation report	23 February to 01 March 2015 (2015-W09)	New	Data package 2015-07-29			0	0.00000
Sierra Leone			BO	Number of cases	Probable	Patient database	30 June to 06 July 2014 (2014-W27)	New	Data package 2015-07-29			0	0.00000
Sierra Leone			KONO	Number of cases	Probable	Patient database	07 to 13 July 2014 (2014-W28)	New	Data package 2015-07-29			0	0.00000
Sierra Leone			WESTERN AREA URBAN	Number of cases	Confirmed	Situation report	15 to 21 June 2015 (2015-W25)	New	Data package 2015-07-29			2	2.00000
Sierra Leone			MOYAMBA	Number of cases	Probable	Situation report	18 to 24 May 2015 (2015-W21)	New	Data package 2015-07-29			0	0.00000
Sierra Leone			KENEMA	Number of cases	Confirmed	Patient database	14 to 20 April 2014 (2014-W16)	New	Data package 2015-07-29
Sierra Leone			KOINADUGU	Number of cases	Confirmed	Situation report	06 to 12 January 2014 (2014-W02)	New	Data package 2015-07-29
Sierra Leone			KAILAHUN	Number of cases	Confirmed	Situation report	15 to 21 December 2014 (2014-W51)	New	Data package 2015-07-29			0	0.00000
Sierra Leone				Number of cases	Probable	Patient database	15 to 21 September 2014 (2014-W38)	New	Data package 2015-07-29			36	36.00000
Sierra Leone			KAMBIA	Number of cases	Probable	Situation report	09 to 15 June 2014 (2014-W24)	New	Data package 2015-07-29
Sierra Leone			PORT LOKO	Number of cases	Confirmed	Patient database	17 to 23 November 2014 (2014-W47)	New	Data package 2015-07-29			78	78.00000
Sierra Leone			WESTERN AREA RURAL	Number of cases	Confirmed	Situation report	23 to 29 March 2015 (2015-W13)	New	Data package 2015-07-29			3	3.00000
Sierra Leone			KOINADUGU	Number of cases	Confirmed	Situation report	14 to 20 July 2014 (2014-W29)	New	Data package 2015-07-29
Sierra Leone			WESTERN AREA RURAL	Number of cases	Confirmed	Patient database	21 to 27 July 2014 (2014-W30)	New	Data package 2015-07-29			0	0.00000
Sierra Leone				Number of cases	Confirmed	Patient database	22 to 28 June 2015 (2015-W26)	New	Data package 2015-07-29			9	9.00000
Sierra Leone			PORT LOKO	Number of cases	Confirmed	Situation report	29 June to 05 July 2015 (2015-W27)	New	Data package 2015-07-29			2	2.00000
Sierra Leone			BONTHE	Number of cases	Probable	Situation report	03 to 09 March 2014 (2014-W10)	New	Data package 2015-07-29
Sierra Leone			KONO	Number of cases	Probable	Patient database	10 to 16 March 2014 (2014-W11)	New	Data package 2015-07-29
Sierra Leone			TONKOLILI	Number of cases	Probable	Situation report	09 to 15 February 2015 (2015-W07)	New	Data package 2015-07-29			0	0.00000
Sierra Leone				Number of cases	Probable	Patient database	16 to 22 February 2015 (2015-W08)	New	Data package 2015-07-29			22	22.00000
Sierra Leone			KENEMA	Number of cases	Confirmed	Patient database	18 to 24 May 2015 (2015-W21)	New	Data package 2015-07-29			0	0.00000
Sierra Leone			BONTHE	Number of cases	Confirmed	Situation report	12 to 18 May 2014 (2014-W20)	New	Data package 2015-07-29
Sierra Leone			WESTERN AREA URBAN	Number of cases	Probable	Situation report	01 to 07 December 2014 (2014-W49)	New	Data package 2015-07-29			0	0.00000
Sierra Leone			KAILAHUN	Number of cases	Confirmed	Patient database	20 to 26 April 2015 (2015-W17)	New	Data package 2015-07-29			0	0.00000
Sierra Leone			KAILAHUN	Number of cases	Probable	Situation report	16 to 22 June 2014 (2014-W25)	New	Data package 2015-07-29
Sierra Leone			KAMBIA	Number of cases	Confirmed	Patient database	27 October to 09 November 2014 (2014-W45)	New	Data package 2015-07-29			8	8.00000
Sierra Leone			KAILAHUN	Number of cases	Confirmed	Situation report	03 to 09 February 2014 (2014-W06)	New	Data package 2015-07-29
Sierra Leone			BOMBALI	Number of cases	Probable	Patient database	19 to 25 January 2015 (2015-W04)	New	Data package 2015-07-29			0	0.00000
Sierra Leone				Number of cases	Probable	Situation report	19 to 25 May 2014 (2014-W21)	New	Data package 2015-07-29
Sierra Leone			WESTERN AREA URBAN	Number of cases	Confirmed	Situation report	26 May to 01 June 2014 (2014-W22)	New	Data package 2015-07-29
Sierra Leone			KAILAHUN	Number of cases	Probable	Situation report	10 to 16 March 2014 (2014-W11)	New	Data package 2015-07-29
Sierra Leone			MOYAMBA	Number of cases	Confirmed	Situation report	28 July to 03 August 2014 (2014-W31)	New	Data package 2015-07-29
Sierra Leone			KAILAHUN	Number of cases	Probable	Situation report	16 to 22 February 2015 (2015-W08)	New	Data package 2015-07-29			0	0.00000
Sierra Leone			BO	Number of cases	Probable	Situation report	04 to 10 August 2014 (2014-W32)	New	Data package 2015-07-29
Sierra Leone			BONTHE	Number of cases	Probable	Situation report	18 to 24 August 2014 (2014-W34)	New	Data package 2015-07-29
Sierra Leone			BO	Number of cases	Probable	Situation report	19 to 25 January 2015 (2015-W04)	New	Data package 2015-07-29			0	0.00000
Sierra Leone			BOMBALI	Number of cases	Confirmed	Patient database	12 to 18 January 2015 (2015-W03)	New	Data package 2015-07-29			6	6.00000
Sierra Leone			KAILAHUN	Number of cases	Confirmed	Situation report	17 to 23 February 2014 (2014-W08)	New	Data package 2015-07-29
Sierra Leone			BONTHE	Number of cases	Confirmed	Patient database	01 to 07 December 2014 (2014-W49)	New	Data package 2015-07-29			0	0.00000
Sierra Leone			WESTERN AREA RURAL	Number of cases	Confirmed	Situation report	11 to 17 May 2015 (2015-W20)	New	Data package 2015-07-29			0	0.00000
Sierra Leone			BO	Number of cases	Confirmed	Situation report	30 June to 06 July 2014 (2014-W27)	New	Data package 2015-07-29
Sierra Leone			KONO	Number of cases	Probable	Situation report	06 to 12 October 2014 (2014-W41)	New	Data package 2015-07-29			0	0.00000
Sierra Leone			PUJEHUN	Number of cases	Confirmed	Situation report	20 to 26 January 2014 (2014-W04)	New	Data package 2015-07-29
Sierra Leone			KAMBIA	Number of cases	Probable	Situation report	21 to 27 April 2014 (2014-W17)	New	Data package 2015-07-29
Sierra Leone			MOYAMBA	Number of cases	Probable	Patient database	13 to 19 April 2015 (2015-W16)	New	Data package 2015-07-29			0	0.00000
Sierra Leone			MOYAMBA	Number of cases	Confirmed	Patient database	25 to 31 May 2015 (2015-W22)	New	Data package 2015-07-29			0	0.00000
Sierra Leone			WESTERN AREA URBAN	Number of cases	Confirmed	Patient database	21 to 27 July 2014 (2014-W30)	New	Data package 2015-07-29			6	6.00000
Sierra Leone			WESTERN AREA URBAN	Number of cases	Probable	Patient database	15 to 21 June 2015 (2015-W25)	New	Data package 2015-07-29			36	36.00000
Sierra Leone			BOMBALI	Number of cases	Confirmed	Situation report	07 to 13 April 2014 (2014-W15)	New	Data package 2015-07-29
Sierra Leone			BONTHE	Number of cases	Probable	Patient database	29 December 2014 to 04 January 2015 (2015-W01)	New	Data package 2015-07-29			0	0.00000
Sierra Leone			WESTERN AREA URBAN	Number of cases	Probable	Situation report	05 to 11 January 2015 (2015-W02)	New	Data package 2015-07-29			0	0.00000
Sierra Leone			WESTERN AREA URBAN	Number of cases	Probable	Patient database	29 June to 05 July 2015 (2015-W27)	New	Data package 2015-07-29			8	8.00000
Sierra Leone			WESTERN AREA RURAL	Number of cases	Confirmed	Situation report	24 to 30 March 2014 (2014-W13)	New	Data package 2015-07-29
Sierra Leone			BO	Number of cases	Probable	Patient database	07 to 13 April 2014 (2014-W15)	New	Data package 2015-07-29
Sierra Leone			KENEMA	Number of cases	Probable	Patient database	03 to 09 March 2014 (2014-W10)	New	Data package 2015-07-29
Sierra Leone			PUJEHUN	Number of cases	Probable	Situation report	04 to 10 August 2014 (2014-W32)	New	Data package 2015-07-29
Sierra Leone			KONO	Number of cases	Probable	Patient database	02 to 08 February 2015 (2015-W06)	New	Data package 2015-07-29			8	8.00000
Sierra Leone			PUJEHUN	Number of cases	Confirmed	Situation report	16 to 22 February 2015 (2015-W08)	New	Data package 2015-07-29			0	0.00000
Sierra Leone			KOINADUGU	Number of cases	Probable	Patient database	30 December 2013 to 05 January 2014 (2014-W01)	New	Data package 2015-07-29
Sierra Leone			KOINADUGU	Number of cases	Probable	Patient database	13 to 19 January 2014 (2014-W03)	New	Data package 2015-07-29
Sierra Leone			KAMBIA	Number of cases	Probable	Situation report	15 to 21 December 2014 (2014-W51)	New	Data package 2015-07-29			0	0.00000
Sierra Leone			BONTHE	Number of cases	Probable	Situation report	23 to 29 June 2014 (2014-W26)	New	Data package 2015-07-29
Sierra Leone			MOYAMBA	Number of cases	Probable	Patient database	14 to 20 July 2014 (2014-W29)	New	Data package 2015-07-29			0	0.00000
Sierra Leone			BONTHE	Number of cases	Confirmed	Situation report	03 to 09 February 2014 (2014-W06)	New	Data package 2015-07-29
Sierra Leone				Number of cases	Probable	Patient database	24 to 30 November 2014 (2014-W48)	New	Data package 2015-07-29			78	78.00000
Sierra Leone			WESTERN AREA URBAN	Number of cases	Confirmed	Patient database	16 to 22 June 2014 (2014-W25)	New	Data package 2015-07-29			1	1.00000
Sierra Leone			KAMBIA	Number of cases	Confirmed	Patient database	14 to 20 July 2014 (2014-W29)	New	Data package 2015-07-29			0	0.00000
Sierra Leone			KOINADUGU	Number of cases	Confirmed	Situation report	13 to 19 January 2014 (2014-W03)	New	Data package 2015-07-29
Sierra Leone			KONO	Number of cases	Confirmed	Situation report	29 December 2014 to 04 January 2015 (2015-W01)	New	Data package 2015-07-29			32	32.00000
Sierra Leone			MOYAMBA	Number of cases	Confirmed	Situation report	12 to 18 May 2014 (2014-W20)	New	Data package 2015-07-29
Sierra Leone			PUJEHUN	Number of cases	Confirmed	Patient database	01 to 07 December 2014 (2014-W49)	New	Data package 2015-07-29			0	0.00000
Sierra Leone			KENEMA	Number of cases	Confirmed	Situation report	27 April to 03 May 2015 (2015-W18)	New	Data package 2015-07-29			0	0.00000
Sierra Leone			BONTHE	Number of cases	Probable	Patient database	16 to 22 February 2015 (2015-W08)	New	Data package 2015-07-29			0	0.00000
Sierra Leone			BO	Number of cases	Probable	Situation report	01 to 07 September 2014 (2014-W36)	New	Data package 2015-07-29
Sierra Leone			KENEMA	Number of cases	Confirmed	Patient database	06 to 12 April 2015 (2015-W15)	New	Data package 2015-07-29			0	0.00000
Sierra Leone			KAMBIA	Number of cases	Probable	Situation report	01 to 07 June 2015 (2015-W23)	New	Data package 2015-07-29			0	0.00000
Sierra Leone			MOYAMBA	Number of cases	Confirmed	Situation report	19 to 25 May 2014 (2014-W21)	New	Data package 2015-07-29
Sierra Leone			BONTHE	Number of cases	Probable	Situation report	01 to 07 June 2015 (2015-W23)	New	Data package 2015-07-29			0	0.00000
Sierra Leone			BO	Number of cases	Probable	Situation report	06 to 12 October 2014 (2014-W41)	New	Data package 2015-07-29			0	0.00000
Sierra Leone			WESTERN AREA RURAL	Number of cases	Probable	Patient database	16 to 22 February 2015 (2015-W08)	New	Data package 2015-07-29			3	3.00000
Sierra Leone			PORT LOKO	Number of cases	Confirmed	Patient database	30 March to 05 April 2015 (2015-W14)	New	Data package 2015-07-29			1	1.00000
Sierra Leone			KAILAHUN	Number of cases	Probable	Patient database	26 May to 01 June 2014 (2014-W22)	New	Data package 2015-07-29			2	2.00000
Sierra Leone			KONO	Number of cases	Confirmed	Situation report	01 to 07 December 2014 (2014-W49)	New	Data package 2015-07-29			24	24.00000
Sierra Leone			KONO	Number of cases	Confirmed	Situation report	30 March to 05 April 2015 (2015-W14)	New	Data package 2015-07-29			0	0.00000
Sierra Leone			WESTERN AREA URBAN	Number of cases	Confirmed	Situation report	29 September to 05 October 2014 (2014-W40)	New	Data package 2015-07-29			76	76.00000
Sierra Leone			WESTERN AREA RURAL	Number of cases	Probable	Patient database	06 to 12 April 2015 (2015-W15)	New	Data package 2015-07-29			3	3.00000
Sierra Leone			PUJEHUN	Number of cases	Probable	Situation report	13 to 19 January 2014 (2014-W03)	New	Data package 2015-07-29
Sierra Leone			MOYAMBA	Number of cases	Probable	Patient database	26 May to 01 June 2014 (2014-W22)	New	Data package 2015-07-29			0	0.00000
Sierra Leone			KAILAHUN	Number of cases	Confirmed	Situation report	13 to 19 April 2015 (2015-W16)	New	Data package 2015-07-29			0	0.00000
Sierra Leone			KAILAHUN	Number of cases	Probable	Situation report	18 to 24 August 2014 (2014-W34)	New	Data package 2015-07-29
Sierra Leone				Number of cases	Probable	Situation report	09 to 15 June 2014 (2014-W24)	New	Data package 2015-07-29
Sierra Leone			KONO	Number of cases	Confirmed	Patient database	17 to 23 November 2014 (2014-W47)	New	Data package 2015-07-29			27	27.00000
Sierra Leone			MOYAMBA	Number of cases	Confirmed	Patient database	18 to 24 May 2015 (2015-W21)	New	Data package 2015-07-29			0	0.00000
Sierra Leone			KAMBIA	Number of cases	Probable	Patient database	02 to 08 March 2015 (2015-W10)	New	Data package 2015-07-29			0	0.00000
Sierra Leone			WESTERN AREA RURAL	Number of cases	Probable	Patient database	18 to 24 May 2015 (2015-W21)	New	Data package 2015-07-29			7	7.00000
Sierra Leone				Number of deaths	Probable			Cumulative	Data package 2015-07-29	26 July 2015	EVD West Africa 2014	208	208.00000
Sierra Leone			PORT LOKO	Number of cases	Probable	Patient database	21 to 27 April 2014 (2014-W17)	New	Data package 2015-07-29
Sierra Leone			KOINADUGU	Number of cases	Confirmed	Patient database	23 February to 01 March 2015 (2015-W09)	New	Data package 2015-07-29			0	0.00000
Sierra Leone			TONKOLILI	Number of cases	Probable	Situation report	23 to 29 March 2015 (2015-W13)	New	Data package 2015-07-29			0	0.00000
Sierra Leone	45+	Both sexes		Number of cases	Confirmed			Cumulative	Data package 2015-07-29			2129	2129.00000
Sierra Leone			KONO	Number of cases	Confirmed	Situation report	06 to 12 July 2015 (2015-W28)	New	Data package 2015-07-29			0	0.00000
Sierra Leone			KAMBIA	Number of cases	Confirmed	Situation report	13 to 19 October 2014 (2014-W42)	New	Data package 2015-07-29			2	2.00000
Sierra Leone			PORT LOKO	Number of cases	Probable	Situation report	10 to 16 November 2014 (2014-W46)	New	Data package 2015-07-29			0	0.00000
Sierra Leone			KOINADUGU	Number of cases	Confirmed	Patient database	02 to 08 June 2014 (2014-W23)	New	Data package 2015-07-29			0	0.00000
Sierra Leone				Number of cases	Confirmed	Situation report	30 December 2013 to 05 January 2014 (2014-W01)	New	Data package 2015-07-29
Sierra Leone			KENEMA	Number of cases	Confirmed	Patient database	15 to 21 December 2014 (2014-W51)	New	Data package 2015-07-29			2	2.00000
Sierra Leone			KONO	Number of cases	Probable	Patient database	28 April to 04 May 2014 (2014-W18)	New	Data package 2015-07-29
Sierra Leone				Number of cases	Confirmed	Patient database	13 to 19 April 2015 (2015-W16)	New	Data package 2015-07-29			16	16.00000
Sierra Leone			BONTHE	Number of cases	Probable	Patient database	29 June to 05 July 2015 (2015-W27)	New	Data package 2015-07-29			0	0.00000
Sierra Leone				Number of cases	Confirmed	Patient database	07 to 13 April 2014 (2014-W15)	New	Data package 2015-07-29
Sierra Leone			PUJEHUN	Number of cases	Confirmed	Situation report	05 to 11 January 2015 (2015-W02)	New	Data package 2015-07-29			0	0.00000
Sierra Leone			WESTERN AREA URBAN	Number of cases	Probable	Situation report	12 to 18 January 2015 (2015-W03)	New	Data package 2015-07-29			0	0.00000
Sierra Leone			WESTERN AREA URBAN	Number of cases	Confirmed	Patient database	09 to 15 June 2014 (2014-W24)	New	Data package 2015-07-29			0	0.00000
Sierra Leone			MOYAMBA	Number of cases	Probable	Situation report	16 to 22 June 2014 (2014-W25)	New	Data package 2015-07-29
Sierra Leone			BONTHE	Number of cases	Confirmed	Situation report	27 January to 02 February 2014 (2014-W05)	New	Data package 2015-07-29
Sierra Leone			WESTERN AREA URBAN	Number of cases	Confirmed	Situation report	16 to 22 June 2014 (2014-W25)	New	Data package 2015-07-29
Sierra Leone			WESTERN AREA URBAN	Number of cases	Confirmed	Patient database	30 June to 06 July 2014 (2014-W27)	New	Data package 2015-07-29			1	1.00000
Sierra Leone			WESTERN AREA URBAN	Number of cases	Probable	Situation report	27 October to 02 November 2014 (2014-W44)	New	Data package 2015-07-29			0	0.00000
Sierra Leone			PUJEHUN	Number of cases	Confirmed	Situation report	10 to 16 November 2014 (2014-W46)	New	Data package 2015-07-29			0	0.00000
Sierra Leone			PUJEHUN	Number of cases	Confirmed	Situation report	08 to 14 December 2014 (2014-W50)	New	Data package 2015-07-29			0	0.00000
Sierra Leone			WESTERN AREA RURAL	Number of cases	Confirmed	Situation report	20 to 26 July 2015 (2015-W30)	New	Data package 2015-07-29			0	0.00000
Sierra Leone			KOINADUGU	Number of cases	Confirmed	Patient database	27 October to 02 November 2014 (2014-W44)	New	Data package 2015-07-29			31	31.00000
Sierra Leone			WESTERN AREA RURAL	Number of cases	Probable	Patient database	03 to 09 March 2014 (2014-W10)	New	Data package 2015-07-29
Sierra Leone			PUJEHUN	Number of cases	Probable	Patient database	30 June to 06 July 2014 (2014-W27)	New	Data package 2015-07-29			0	0.00000
Sierra Leone			PUJEHUN	Number of cases	Probable	Situation report	09 to 15 March 2015 (2015-W11)	New	Data package 2015-07-29			0	0.00000
Sierra Leone			PUJEHUN	Number of cases	Confirmed	Situation report	02 to 08 June 2014 (2014-W23)	New	Data package 2015-07-29
Sierra Leone			KAILAHUN	Number of cases	Confirmed	Patient database	20 to 26 July 2015 (2015-W30)	New	Data package 2015-07-29
Sierra Leone				Number of cases	Confirmed	Patient database	02 to 08 February 2015 (2015-W06)	New	Data package 2015-07-29			93	93.00000
Sierra Leone			KENEMA	Number of cases	Confirmed	Situation report	25 to 31 August 2014 (2014-W35)	New	Data package 2015-07-29
Sierra Leone			BONTHE	Number of cases	Probable	Patient database	15 to 21 December 2014 (2014-W51)	New	Data package 2015-07-29			0	0.00000
Sierra Leone			PUJEHUN	Number of cases	Confirmed	Situation report	19 to 25 January 2015 (2015-W04)	New	Data package 2015-07-29			0	0.00000
Sierra Leone				Number of cases	Confirmed	Situation report	02 to 08 February 2015 (2015-W06)	New	Data package 2015-07-29			76	76.00000
Sierra Leone			KENEMA	Number of cases	Confirmed	Patient database	20 to 26 January 2014 (2014-W04)	New	Data package 2015-07-29
Sierra Leone			KAILAHUN	Number of cases	Confirmed	Situation report	14 to 20 July 2014 (2014-W29)	New	Data package 2015-07-29
Sierra Leone			WESTERN AREA URBAN	Number of cases	Probable	Patient database	30 December 2013 to 05 January 2014 (2014-W01)	New	Data package 2015-07-29
Sierra Leone			BOMBALI	Number of cases	Confirmed	Situation report	15 to 21 June 2015 (2015-W25)	New	Data package 2015-07-29			0	0.00000
Sierra Leone			KONO	Number of cases	Confirmed	Patient database	04 to 10 August 2014 (2014-W32)	New	Data package 2015-07-29			0	0.00000
Sierra Leone				Number of cases	Confirmed	Patient database	16 to 22 June 2014 (2014-W25)	New	Data package 2015-07-29			59	59.00000
Sierra Leone			KAILAHUN	Number of cases	Probable	Patient database	12 to 18 May 2014 (2014-W20)	New	Data package 2015-07-29
Sierra Leone			WESTERN AREA RURAL	Number of cases	Probable	Patient database	22 to 28 September 2014 (2014-W39)	New	Data package 2015-07-29			1	1.00000
Sierra Leone			BONTHE	Number of cases	Confirmed	Patient database	27 April to 03 May 2015 (2015-W18)	New	Data package 2015-07-29			0	0.00000
Sierra Leone			WESTERN AREA RURAL	Number of cases	Probable	Situation report	04 to 10 August 2014 (2014-W32)	New	Data package 2015-07-29
Sierra Leone			PORT LOKO	Number of cases	Confirmed	Patient database	24 to 30 March 2014 (2014-W13)	New	Data package 2015-07-29
Sierra Leone			KONO	Number of cases	Confirmed	Patient database	07 to 13 April 2014 (2014-W15)	New	Data package 2015-07-29
Sierra Leone			BONTHE	Number of cases	Probable	Patient database	07 to 13 April 2014 (2014-W15)	New	Data package 2015-07-29
Sierra Leone			KAILAHUN	Number of cases	Confirmed	Patient database	09 to 15 March 2015 (2015-W11)	New	Data package 2015-07-29			0	0.00000
Sierra Leone			KAILAHUN	Number of cases	Probable	Situation report	03 to 09 February 2014 (2014-W06)	New	Data package 2015-07-29
Sierra Leone			BONTHE	Number of cases	Probable	Patient database	21 to 27 July 2014 (2014-W30)	New	Data package 2015-07-29			0	0.00000
Sierra Leone			KONO	Number of cases	Probable	Patient database	29 June to 05 July 2015 (2015-W27)	New	Data package 2015-07-29			1	1.00000
Sierra Leone			WESTERN AREA URBAN	Number of cases	Confirmed	Patient database	22 to 28 September 2014 (2014-W39)	New	Data package 2015-07-29			43	43.00000
Sierra Leone			PORT LOKO	Number of cases	Probable	Patient database	24 February to 02 March 2014 (2014-W09)	New	Data package 2015-07-29
Sierra Leone			KOINADUGU	Number of cases	Confirmed	Situation report	29 December 2014 to 04 January 2015 (2015-W01)	New	Data package 2015-07-29			5	5.00000
Sierra Leone			BOMBALI	Number of cases	Probable	Situation report	18 to 24 May 2015 (2015-W21)	New	Data package 2015-07-29			0	0.00000
Sierra Leone			BOMBALI	Number of cases	Confirmed	Situation report	24 February to 02 March 2014 (2014-W09)	New	Data package 2015-07-29
Sierra Leone			TONKOLILI	Number of cases	Probable	Situation report	07 to 13 July 2014 (2014-W28)	New	Data package 2015-07-29
Sierra Leone			WESTERN AREA RURAL	Number of cases	Confirmed	Patient database	18 to 24 August 2014 (2014-W34)	New	Data package 2015-07-29			22	22.00000
Sierra Leone			BONTHE	Number of cases	Confirmed	Situation report	20 to 26 October 2014 (2014-W43)	New	Data package 2015-07-29			0	0.00000
Sierra Leone			WESTERN AREA URBAN	Number of cases	Confirmed	Patient database	02 to 08 March 2015 (2015-W10)	New	Data package 2015-07-29			44	44.00000
Sierra Leone			KONO	Number of cases	Confirmed	Patient database	21 to 27 April 2014 (2014-W17)	New	Data package 2015-07-29
Sierra Leone			KAILAHUN	Number of cases	Probable	Patient database	05 to 11 January 2015 (2015-W02)	New	Data package 2015-07-29			0	0.00000
Sierra Leone			WESTERN AREA RURAL	Number of cases	Confirmed	Patient database	13 to 19 July 2015 (2015-W29)	New	Data package 2015-07-29
Sierra Leone			MOYAMBA	Number of cases	Confirmed	Situation report	11 to 17 May 2015 (2015-W20)	New	Data package 2015-07-29			0	0.00000
Sierra Leone			PORT LOKO	Number of cases	Probable	Patient database	25 to 31 August 2014 (2014-W35)	New	Data package 2015-07-29			8	8.00000
Sierra Leone			KOINADUGU	Number of cases	Probable	Patient database	14 to 20 April 2014 (2014-W16)	New	Data package 2015-07-29
Sierra Leone			PORT LOKO	Number of cases	Confirmed	Situation report	16 to 22 February 2015 (2015-W08)	New	Data package 2015-07-29			15	15.00000
Sierra Leone			KAMBIA	Number of cases	Probable	Patient database	10 to 16 March 2014 (2014-W11)	New	Data package 2015-07-29
Sierra Leone				Number of cases	Probable	Patient database	17 to 23 November 2014 (2014-W47)	New	Data package 2015-07-29			107	107.00000
Sierra Leone			PORT LOKO	Number of cases	Probable	Situation report	01 to 07 June 2015 (2015-W23)	New	Data package 2015-07-29			0	0.00000
Sierra Leone				Number of cases	Confirmed	Situation report	16 to 22 February 2015 (2015-W08)	New	Data package 2015-07-29			63	63.00000
Sierra Leone			KENEMA	Number of cases	Probable	Situation report	19 to 25 May 2014 (2014-W21)	New	Data package 2015-07-29
Sierra Leone				Number of cases	Probable	Situation report	01 to 07 December 2014 (2014-W49)	New	Data package 2015-07-29			0	0.00000
Sierra Leone			KENEMA	Number of cases	Confirmed	Patient database	24 to 30 March 2014 (2014-W13)	New	Data package 2015-07-29
Sierra Leone			KONO	Number of cases	Confirmed	Patient database	24 to 30 November 2014 (2014-W48)	New	Data package 2015-07-29			34	34.00000
Sierra Leone			PUJEHUN	Number of cases	Probable	Situation report	31 March to 06 April 2014 (2014-W14)	New	Data package 2015-07-29
Sierra Leone			WESTERN AREA RURAL	Number of cases	Confirmed	Situation report	27 January to 02 February 2014 (2014-W05)	New	Data package 2015-07-29
Sierra Leone			BONTHE	Number of cases	Probable	Situation report	10 to 16 February 2014 (2014-W07)	New	Data package 2015-07-29
Sierra Leone			TONKOLILI	Number of cases	Confirmed	Situation report	12 to 18 January 2015 (2015-W03)	New	Data package 2015-07-29			3	3.00000
Sierra Leone			TONKOLILI	Number of cases	Confirmed	Patient database	25 to 31 May 2015 (2015-W22)	New	Data package 2015-07-29			0	0.00000
Sierra Leone			KAMBIA	Number of cases	Confirmed	Patient database	11 to 17 August 2014 (2014-W33)	New	Data package 2015-07-29			0	0.00000
Sierra Leone			KONO	Number of cases	Probable	Situation report	22 to 28 December 2014 (2014-W52)	New	Data package 2015-07-29			0	0.00000
Sierra Leone			PUJEHUN	Number of cases	Probable	Situation report	13 to 19 October 2014 (2014-W42)	New	Data package 2015-07-29			0	0.00000
Sierra Leone			MOYAMBA	Number of cases	Probable	Patient database	09 to 15 February 2015 (2015-W07)	New	Data package 2015-07-29			1	1.00000
Sierra Leone			TONKOLILI	Number of cases	Confirmed	Situation report	08 to 14 June 2015 (2015-W24)	New	Data package 2015-07-29			0	0.00000
Sierra Leone			WESTERN AREA RURAL	Number of cases	Probable	Situation report	28 July to 03 August 2014 (2014-W31)	New	Data package 2015-07-29
Sierra Leone			WESTERN AREA URBAN	Number of cases	Confirmed	Situation report	29 June to 05 July 2015 (2015-W27)	New	Data package 2015-07-29			3	3.00000
Sierra Leone			KONO	Number of cases	Probable	Patient database	13 to 19 July 2015 (2015-W29)	New	Data package 2015-07-29
Sierra Leone			KAILAHUN	Number of cases	Confirmed	Patient database	23 to 29 March 2015 (2015-W13)	New	Data package 2015-07-29			0	0.00000
Sierra Leone			MOYAMBA	Number of cases	Confirmed	Patient database	06 to 12 October 2014 (2014-W41)	New	Data package 2015-07-29			6	6.00000
Sierra Leone			KENEMA	Number of cases	Probable	Patient database	20 to 26 January 2014 (2014-W04)	New	Data package 2015-07-29
Sierra Leone			WESTERN AREA URBAN	Number of cases	Confirmed	Situation report	08 to 14 September 2014 (2014-W37)	New	Data package 2015-07-29
Sierra Leone			BO	Number of cases	Probable	Situation report	26 January to 01 February 2015 (2015-W05)	New	Data package 2015-07-29			0	0.00000
Sierra Leone			WESTERN AREA URBAN	Number of cases	Confirmed	Situation report	20 to 26 April 2015 (2015-W17)	New	Data package 2015-07-29			1	1.00000
Sierra Leone			PORT LOKO	Number of cases	Confirmed	Situation report	22 to 28 June 2015 (2015-W26)	New	Data package 2015-07-29			2	2.00000
Sierra Leone				Number of cases	Probable	Patient database	17 to 23 March 2014 (2014-W12)	New	Data package 2015-07-29
Sierra Leone			BO	Number of cases	Confirmed	Patient database	28 July to 03 August 2014 (2014-W31)	New	Data package 2015-07-29			7	7.00000
Sierra Leone			WESTERN AREA URBAN	Number of cases	Probable	Patient database	29 September to 05 October 2014 (2014-W40)	New	Data package 2015-07-29			0	0.00000
Sierra Leone			TONKOLILI	Number of cases	Probable	Situation report	08 to 14 December 2014 (2014-W50)	New	Data package 2015-07-29			0	0.00000
Sierra Leone			KONO	Number of cases	Confirmed	Situation report	28 July to 03 August 2014 (2014-W31)	New	Data package 2015-07-29
Sierra Leone			KENEMA	Number of cases	Probable	Patient database	15 to 21 September 2014 (2014-W38)	New	Data package 2015-07-29			0	0.00000
Sierra Leone			WESTERN AREA RURAL	Number of cases	Confirmed	Patient database	24 to 30 November 2014 (2014-W48)	New	Data package 2015-07-29			109	109.00000
Sierra Leone			KENEMA	Number of cases	Confirmed	Situation report	11 to 17 August 2014 (2014-W33)	New	Data package 2015-07-29
Sierra Leone			WESTERN AREA URBAN	Number of cases	Probable	Patient database	04 to 10 May 2015 (2015-W19)	New	Data package 2015-07-29			4	4.00000
Sierra Leone			KONO	Number of cases	Probable	Situation report	01 to 07 September 2014 (2014-W36)	New	Data package 2015-07-29
Sierra Leone				Number of cases	Probable	Situation report	02 to 08 June 2014 (2014-W23)	New	Data package 2015-07-29
Sierra Leone			PUJEHUN	Number of cases	Confirmed	Patient database	04 to 10 May 2015 (2015-W19)	New	Data package 2015-07-29			0	0.00000
Sierra Leone			KONO	Number of cases	Confirmed	Situation report	27 October to 09 November 2014 (2014-W45)	New	Data package 2015-07-29			7	7.00000
Sierra Leone			BONTHE	Number of cases	Probable	Situation report	11 to 17 August 2014 (2014-W33)	New	Data package 2015-07-29
Sierra Leone			BONTHE	Number of cases	Probable	Situation report	13 to 19 July 2015 (2015-W29)	New	Data package 2015-07-29			0	0.00000
Sierra Leone			BOMBALI	Number of cases	Confirmed	Patient database	16 to 22 March 2015 (2015-W12)	New	Data package 2015-07-29			1	1.00000
Sierra Leone			BONTHE	Number of cases	Probable	Patient database	31 March to 06 April 2014 (2014-W14)	New	Data package 2015-07-29
Sierra Leone			WESTERN AREA RURAL	Number of cases	Confirmed	Situation report	10 to 16 February 2014 (2014-W07)	New	Data package 2015-07-29
Sierra Leone			KAMBIA	Number of cases	Confirmed	Situation report	26 January to 01 February 2015 (2015-W05)	New	Data package 2015-07-29			1	1.00000
Sierra Leone			PUJEHUN	Number of cases	Confirmed	Patient database	25 to 31 May 2015 (2015-W22)	New	Data package 2015-07-29			0	0.00000
Sierra Leone			KENEMA	Number of cases	Confirmed	Situation report	05 to 11 May 2014 (2014-W19)	New	Data package 2015-07-29
Sierra Leone			MOYAMBA	Number of cases	Confirmed	Patient database	13 to 19 October 2014 (2014-W42)	New	Data package 2015-07-29			8	8.00000
Sierra Leone				Number of cases	Probable	Situation report	04 to 10 May 2015 (2015-W19)	New	Data package 2015-07-29			0	0.00000
Sierra Leone			KAMBIA	Number of cases	Probable	Patient database	23 to 29 June 2014 (2014-W26)	New	Data package 2015-07-29			0	0.00000
Sierra Leone			WESTERN AREA RURAL	Number of cases	Confirmed	Patient database	08 to 14 June 2015 (2015-W24)	New	Data package 2015-07-29			0	0.00000
Sierra Leone			KAILAHUN	Number of cases	Probable	Situation report	06 to 12 January 2014 (2014-W02)	New	Data package 2015-07-29
Sierra Leone			KAMBIA	Number of cases	Confirmed	Situation report	22 to 28 December 2014 (2014-W52)	New	Data package 2015-07-29			5	5.00000
Sierra Leone			BO	Number of cases	Probable	Patient database	20 to 26 October 2014 (2014-W43)	New	Data package 2015-07-29			4	4.00000
Sierra Leone			KONO	Number of cases	Confirmed	Patient database	08 to 14 December 2014 (2014-W50)	New	Data package 2015-07-29			45	45.00000
Sierra Leone			KAMBIA	Number of cases	Confirmed	Patient database	21 to 27 April 2014 (2014-W17)	New	Data package 2015-07-29
Sierra Leone				Number of cases	Probable	Patient database	05 to 11 May 2014 (2014-W19)	New	Data package 2015-07-29
Sierra Leone			KENEMA	Number of cases	Probable	Patient database	08 to 14 June 2015 (2015-W24)	New	Data package 2015-07-29			0	0.00000
Sierra Leone				Number of cases	Probable	Patient database	04 to 10 August 2014 (2014-W32)	New	Data package 2015-07-29			12	12.00000
Sierra Leone			TONKOLILI	Number of cases	Probable	Situation report	15 to 21 December 2014 (2014-W51)	New	Data package 2015-07-29			0	0.00000
Sierra Leone			KONO	Number of cases	Probable	Situation report	26 January to 01 February 2015 (2015-W05)	New	Data package 2015-07-29			0	0.00000
Sierra Leone			PORT LOKO	Number of cases	Probable	Patient database	08 to 14 June 2015 (2015-W24)	New	Data package 2015-07-29			1	1.00000
Sierra Leone			PORT LOKO	Number of cases	Probable	Patient database	24 to 30 March 2014 (2014-W13)	New	Data package 2015-07-29
Sierra Leone			KAMBIA	Number of cases	Confirmed	Situation report	29 September to 05 October 2014 (2014-W40)	New	Data package 2015-07-29			7	7.00000
Sierra Leone			KOINADUGU	Number of cases	Confirmed	Situation report	26 January to 01 February 2015 (2015-W05)	New	Data package 2015-07-29			1	1.00000
Sierra Leone			BO	Number of cases	Confirmed	Patient database	08 to 14 December 2014 (2014-W50)	New	Data package 2015-07-29			28	28.00000
Sierra Leone			KAMBIA	Number of cases	Confirmed	Patient database	09 to 15 February 2015 (2015-W07)	New	Data package 2015-07-29			11	11.00000
Sierra Leone			KONO	Number of cases	Confirmed	Situation report	08 to 14 June 2015 (2015-W24)	New	Data package 2015-07-29			0	0.00000
Sierra Leone			BOMBALI	Number of cases	Confirmed	Patient database	17 to 23 March 2014 (2014-W12)	New	Data package 2015-07-29
Sierra Leone			WESTERN AREA RURAL	Number of cases	Confirmed	Patient database	28 July to 03 August 2014 (2014-W31)	New	Data package 2015-07-29			1	1.00000
Sierra Leone			KONO	Number of cases	Probable	Situation report	09 to 15 February 2015 (2015-W07)	New	Data package 2015-07-29			0	0.00000
Sierra Leone			KENEMA	Number of cases	Confirmed	Patient database	22 to 28 June 2015 (2015-W26)	New	Data package 2015-07-29			0	0.00000
Sierra Leone			KENEMA	Number of cases	Confirmed	Situation report	31 March to 06 April 2014 (2014-W14)	New	Data package 2015-07-29
Sierra Leone			BONTHE	Number of cases	Confirmed	Patient database	05 to 11 May 2014 (2014-W19)	New	Data package 2015-07-29
Sierra Leone			BONTHE	Number of cases	Probable	Situation report	20 to 26 January 2014 (2014-W04)	New	Data package 2015-07-29
Sierra Leone				Number of cases	Probable	Situation report	03 to 09 February 2014 (2014-W06)	New	Data package 2015-07-29
Sierra Leone			WESTERN AREA URBAN	Number of cases	Probable	Situation report	17 to 23 February 2014 (2014-W08)	New	Data package 2015-07-29
Sierra Leone			WESTERN AREA URBAN	Number of cases	Probable	Patient database	27 October to 02 November 2014 (2014-W44)	New	Data package 2015-07-29			5	5.00000
Sierra Leone			KAMBIA	Number of cases	Probable	Situation report	10 to 16 March 2014 (2014-W11)	New	Data package 2015-07-29
Sierra Leone			PORT LOKO	Number of cases	Confirmed	Patient database	01 to 07 September 2014 (2014-W36)	New	Data package 2015-07-29			32	32.00000
Sierra Leone				Number of cases	Confirmed	Patient database	22 to 28 December 2014 (2014-W52)	New	Data package 2015-07-29			430	430.00000
Sierra Leone			TONKOLILI	Number of cases	Confirmed	Patient database	04 to 10 May 2015 (2015-W19)	New	Data package 2015-07-29			0	0.00000
Sierra Leone			KAILAHUN	Number of cases	Confirmed	Patient database	03 to 09 March 2014 (2014-W10)	New	Data package 2015-07-29
Sierra Leone			PUJEHUN	Number of cases	Confirmed	Situation report	11 to 17 August 2014 (2014-W33)	New	Data package 2015-07-29
Sierra Leone			PORT LOKO	Number of cases	Probable	Situation report	08 to 14 September 2014 (2014-W37)	New	Data package 2015-07-29
Sierra Leone			WESTERN AREA RURAL	Number of cases	Probable	Situation report	07 to 13 July 2014 (2014-W28)	New	Data package 2015-07-29
Sierra Leone			KAILAHUN	Number of cases	Probable	Situation report	22 to 28 June 2015 (2015-W26)	New	Data package 2015-07-29			0	0.00000
Sierra Leone			WESTERN AREA URBAN	Number of cases	Confirmed	Situation report	15 to 21 September 2014 (2014-W38)	New	Data package 2015-07-29			51	51.00000
Sierra Leone			KONO	Number of cases	Confirmed	Patient database	02 to 08 March 2015 (2015-W10)	New	Data package 2015-07-29			1	1.00000
Sierra Leone			KAILAHUN	Number of cases	Probable	Situation report	30 December 2013 to 05 January 2014 (2014-W01)	New	Data package 2015-07-29
Sierra Leone			KENEMA	Number of cases	Probable	Situation report	25 to 31 May 2015 (2015-W22)	New	Data package 2015-07-29			0	0.00000
Sierra Leone			BOMBALI	Number of cases	Confirmed	Patient database	24 February to 02 March 2014 (2014-W09)	New	Data package 2015-07-29
Sierra Leone			BOMBALI	Number of cases	Confirmed	Situation report	18 to 24 August 2014 (2014-W34)	New	Data package 2015-07-29
Sierra Leone			WESTERN AREA URBAN	Number of cases	Confirmed	Patient database	16 to 22 March 2015 (2015-W12)	New	Data package 2015-07-29			6	6.00000
Sierra Leone			MOYAMBA	Number of cases	Probable	Patient database	30 June to 06 July 2014 (2014-W27)	New	Data package 2015-07-29			0	0.00000
Sierra Leone			KONO	Number of cases	Probable	Patient database	13 to 19 January 2014 (2014-W03)	New	Data package 2015-07-29
Sierra Leone			PORT LOKO	Number of cases	Probable	Situation report	23 to 29 June 2014 (2014-W26)	New	Data package 2015-07-29
Sierra Leone			KOINADUGU	Number of cases	Confirmed	Patient database	07 to 13 July 2014 (2014-W28)	New	Data package 2015-07-29			0	0.00000
Sierra Leone			WESTERN AREA URBAN	Number of cases	Probable	Situation report	13 to 19 January 2014 (2014-W03)	New	Data package 2015-07-29
Sierra Leone			MOYAMBA	Number of cases	Probable	Patient database	10 to 16 February 2014 (2014-W07)	New	Data package 2015-07-29
Sierra Leone			WESTERN AREA URBAN	Number of cases	Probable	Patient database	20 to 26 April 2015 (2015-W17)	New	Data package 2015-07-29			3	3.00000
Sierra Leone			WESTERN AREA RURAL	Number of cases	Probable	Situation report	24 to 30 November 2014 (2014-W48)	New	Data package 2015-07-29			0	0.00000
Sierra Leone			KOINADUGU	Number of cases	Probable	Patient database	18 to 24 May 2015 (2015-W21)	New	Data package 2015-07-29			0	0.00000
Sierra Leone			KOINADUGU	Number of cases	Probable	Situation report	10 to 16 February 2014 (2014-W07)	New	Data package 2015-07-29
Sierra Leone			BO	Number of cases	Probable	Patient database	26 May to 01 June 2014 (2014-W22)	New	Data package 2015-07-29			0	0.00000
Sierra Leone				Number of cases	Probable	Situation report	24 February to 02 March 2014 (2014-W09)	New	Data package 2015-07-29
Sierra Leone			WESTERN AREA RURAL	Number of cases	Probable	Situation report	06 to 12 April 2015 (2015-W15)	New	Data package 2015-07-29			0	0.00000
Sierra Leone			BONTHE	Number of cases	Probable	Patient database	11 to 17 August 2014 (2014-W33)	New	Data package 2015-07-29			0	0.00000
Sierra Leone			PUJEHUN	Number of cases	Confirmed	Situation report	06 to 12 April 2015 (2015-W15)	New	Data package 2015-07-29			0	0.00000
Sierra Leone			BONTHE	Number of cases	Confirmed	Patient database	13 to 19 January 2014 (2014-W03)	New	Data package 2015-07-29
Sierra Leone			KOINADUGU	Number of cases	Confirmed	Situation report	21 to 27 April 2014 (2014-W17)	New	Data package 2015-07-29
Sierra Leone			KAILAHUN	Number of cases	Confirmed	Patient database	23 to 29 June 2014 (2014-W26)	New	Data package 2015-07-29			30	30.00000
Sierra Leone			MOYAMBA	Number of cases	Confirmed	Situation report	06 to 12 January 2014 (2014-W02)	New	Data package 2015-07-29
Sierra Leone			WESTERN AREA URBAN	Number of cases	Confirmed	Situation report	06 to 12 October 2014 (2014-W41)	New	Data package 2015-07-29			77	77.00000
Sierra Leone			WESTERN AREA URBAN	Number of cases	Probable	Situation report	10 to 16 November 2014 (2014-W46)	New	Data package 2015-07-29			0	0.00000
Sierra Leone			BO	Number of cases	Confirmed	Patient database	13 to 19 July 2015 (2015-W29)	New	Data package 2015-07-29
Sierra Leone			TONKOLILI	Number of cases	Confirmed	Situation report	20 to 26 October 2014 (2014-W43)	New	Data package 2015-07-29			37	37.00000
Sierra Leone			PORT LOKO	Number of cases	Confirmed	Patient database	29 June to 05 July 2015 (2015-W27)	New	Data package 2015-07-29			2	2.00000
Sierra Leone			KAMBIA	Number of cases	Probable	Patient database	13 to 19 July 2015 (2015-W29)	New	Data package 2015-07-29
Sierra Leone			TONKOLILI	Number of cases	Probable	Situation report	06 to 12 January 2014 (2014-W02)	New	Data package 2015-07-29
Sierra Leone			KAMBIA	Number of cases	Probable	Patient database	22 to 28 December 2014 (2014-W52)	New	Data package 2015-07-29			0	0.00000
Sierra Leone			WESTERN AREA URBAN	Number of cases	Probable	Patient database	27 January to 02 February 2014 (2014-W05)	New	Data package 2015-07-29
Sierra Leone			BOMBALI	Number of cases	Confirmed	Situation report	10 to 16 February 2014 (2014-W07)	New	Data package 2015-07-29
Sierra Leone			BO	Number of cases	Confirmed	Patient database	01 to 07 September 2014 (2014-W36)	New	Data package 2015-07-29			9	9.00000
Sierra Leone			KOINADUGU	Number of cases	Confirmed	Patient database	12 to 18 January 2015 (2015-W03)	New	Data package 2015-07-29			0	0.00000
Sierra Leone				Number of cases	Probable	Patient database	27 January to 02 February 2014 (2014-W05)	New	Data package 2015-07-29
Sierra Leone			BOMBALI	Number of cases	Confirmed	Situation report	24 to 30 November 2014 (2014-W48)	New	Data package 2015-07-29			66	66.00000
Sierra Leone			PUJEHUN	Number of cases	Probable	Patient database	04 to 10 May 2015 (2015-W19)	New	Data package 2015-07-29			0	0.00000
Sierra Leone			WESTERN AREA URBAN	Number of cases	Probable	Situation report	20 to 26 October 2014 (2014-W43)	New	Data package 2015-07-29			2	2.00000
Sierra Leone			KAILAHUN	Number of cases	Confirmed	Patient database	10 to 16 November 2014 (2014-W46)	New	Data package 2015-07-29			1	1.00000
Sierra Leone			KAMBIA	Number of cases	Confirmed	Situation report	26 May to 01 June 2014 (2014-W22)	New	Data package 2015-07-29
Sierra Leone			TONKOLILI	Number of cases	Confirmed	Situation report	15 to 21 September 2014 (2014-W38)	New	Data package 2015-07-29			24	24.00000
Sierra Leone			WESTERN AREA RURAL	Number of cases	Probable	Situation report	01 to 07 September 2014 (2014-W36)	New	Data package 2015-07-29
Sierra Leone			KOINADUGU	Number of cases	Probable	Patient database	29 December 2014 to 04 January 2015 (2015-W01)	New	Data package 2015-07-29			0	0.00000
Sierra Leone			KOINADUGU	Number of cases	Probable	Patient database	14 to 20 July 2014 (2014-W29)	New	Data package 2015-07-29			0	0.00000
Sierra Leone			BOMBALI	Number of cases	Probable	Situation report	17 to 23 March 2014 (2014-W12)	New	Data package 2015-07-29
Sierra Leone			KAILAHUN	Number of cases	Confirmed	Patient database	16 to 22 February 2015 (2015-W08)	New	Data package 2015-07-29			0	0.00000
Sierra Leone			KONO	Number of cases	Probable	Situation report	02 to 08 March 2015 (2015-W10)	New	Data package 2015-07-29			0	0.00000
Sierra Leone			KENEMA	Number of cases	Probable	Situation report	27 October to 02 November 2014 (2014-W44)	New	Data package 2015-07-29			0	0.00000
Sierra Leone				Number of cases	Probable	Patient database	03 to 09 March 2014 (2014-W10)	New	Data package 2015-07-29
Sierra Leone			BOMBALI	Number of cases	Probable	Patient database	05 to 11 May 2014 (2014-W19)	New	Data package 2015-07-29
Sierra Leone			BO	Number of cases	Probable	Patient database	05 to 11 May 2014 (2014-W19)	New	Data package 2015-07-29
Sierra Leone			WESTERN AREA RURAL	Number of cases	Confirmed	Patient database	16 to 22 June 2014 (2014-W25)	New	Data package 2015-07-29			0	0.00000
Sierra Leone			TONKOLILI	Number of cases	Probable	Patient database	27 October to 09 November 2014 (2014-W45)	New	Data package 2015-07-29			3	3.00000
Sierra Leone			PORT LOKO	Number of cases	Confirmed	Patient database	28 April to 04 May 2014 (2014-W18)	New	Data package 2015-07-29
Sierra Leone			KOINADUGU	Number of cases	Confirmed	Situation report	11 to 17 May 2015 (2015-W20)	New	Data package 2015-07-29			0	0.00000
Sierra Leone			KAILAHUN	Number of cases	Confirmed	Situation report	30 June to 06 July 2014 (2014-W27)	New	Data package 2015-07-29
Sierra Leone			KAILAHUN	Number of cases	Confirmed	Situation report	27 October to 02 November 2014 (2014-W44)	New	Data package 2015-07-29			4	4.00000
Sierra Leone				Number of cases	Confirmed	Situation report	09 to 15 March 2015 (2015-W11)	New	Data package 2015-07-29			55	55.00000
Sierra Leone			WESTERN AREA RURAL	Number of cases	Probable	Patient database	20 to 26 July 2015 (2015-W30)	New	Data package 2015-07-29
Sierra Leone			PUJEHUN	Number of cases	Confirmed	Situation report	03 to 09 February 2014 (2014-W06)	New	Data package 2015-07-29
Sierra Leone			MOYAMBA	Number of cases	Probable	Patient database	21 to 27 April 2014 (2014-W17)	New	Data package 2015-07-29
Sierra Leone			KOINADUGU	Number of cases	Confirmed	Situation report	27 April to 03 May 2015 (2015-W18)	New	Data package 2015-07-29			0	0.00000
Sierra Leone			KAILAHUN	Number of cases	Probable	Patient database	21 to 27 April 2014 (2014-W17)	New	Data package 2015-07-29
Sierra Leone			WESTERN AREA URBAN	Number of cases	Probable	Patient database	27 April to 03 May 2015 (2015-W18)	New	Data package 2015-07-29			6	6.00000
Sierra Leone			MOYAMBA	Number of cases	Probable	Patient database	19 to 25 May 2014 (2014-W21)	New	Data package 2015-07-29			0	0.00000
Sierra Leone				Number of cases	Confirmed	Patient database	04 to 10 August 2014 (2014-W32)	New	Data package 2015-07-29			132	132.00000
Sierra Leone			WESTERN AREA RURAL	Number of cases	Probable	Patient database	18 to 24 August 2014 (2014-W34)	New	Data package 2015-07-29			0	0.00000
Sierra Leone			PORT LOKO	Number of cases	Confirmed	Patient database	02 to 08 June 2014 (2014-W23)	New	Data package 2015-07-29			3	3.00000
Sierra Leone			BONTHE	Number of cases	Confirmed	Patient database	12 to 18 May 2014 (2014-W20)	New	Data package 2015-07-29
Sierra Leone			PORT LOKO	Number of cases	Confirmed	Situation report	13 to 19 April 2015 (2015-W16)	New	Data package 2015-07-29			1	1.00000
Sierra Leone			WESTERN AREA URBAN	Number of cases	Confirmed	Situation report	23 to 29 March 2015 (2015-W13)	New	Data package 2015-07-29			10	10.00000
Sierra Leone			KOINADUGU	Number of cases	Probable	Patient database	20 to 26 April 2015 (2015-W17)	New	Data package 2015-07-29			0	0.00000
Sierra Leone			WESTERN AREA RURAL	Number of cases	Probable	Situation report	09 to 15 June 2014 (2014-W24)	New	Data package 2015-07-29
Sierra Leone			KAMBIA	Number of cases	Confirmed	Patient database	10 to 16 November 2014 (2014-W46)	New	Data package 2015-07-29			4	4.00000
Sierra Leone			PUJEHUN	Number of cases	Confirmed	Situation report	15 to 21 December 2014 (2014-W51)	New	Data package 2015-07-29			0	0.00000
Sierra Leone			KAMBIA	Number of cases	Probable	Patient database	31 March to 06 April 2014 (2014-W14)	New	Data package 2015-07-29
Sierra Leone				Number of cases	Probable	Situation report	15 to 21 September 2014 (2014-W38)	New	Data package 2015-07-29			0	0.00000
Sierra Leone			KENEMA	Number of cases	Confirmed	Patient database	02 to 08 February 2015 (2015-W06)	New	Data package 2015-07-29			0	0.00000
Sierra Leone			KAMBIA	Number of cases	Confirmed	Situation report	01 to 07 June 2015 (2015-W23)	New	Data package 2015-07-29			5	5.00000
Sierra Leone			KENEMA	Number of cases	Probable	Patient database	15 to 21 June 2015 (2015-W25)	New	Data package 2015-07-29			1	1.00000
Sierra Leone			BONTHE	Number of cases	Confirmed	Situation report	17 to 23 November 2014 (2014-W47)	New	Data package 2015-07-29			0	0.00000
Sierra Leone			KENEMA	Number of cases	Probable	Patient database	16 to 22 February 2015 (2015-W08)	New	Data package 2015-07-29			1	1.00000
Sierra Leone			KONO	Number of cases	Probable	Situation report	14 to 20 April 2014 (2014-W16)	New	Data package 2015-07-29
Sierra Leone			PUJEHUN	Number of cases	Probable	Patient database	25 to 31 August 2014 (2014-W35)	New	Data package 2015-07-29			0	0.00000
Sierra Leone			BO	Number of cases	Probable	Patient database	24 February to 02 March 2014 (2014-W09)	New	Data package 2015-07-29
Sierra Leone			WESTERN AREA URBAN	Number of cases	Confirmed	Patient database	05 to 11 January 2015 (2015-W02)	New	Data package 2015-07-29			104	104.00000
Sierra Leone			KAILAHUN	Number of cases	Confirmed	Patient database	21 to 27 July 2014 (2014-W30)	New	Data package 2015-07-29			31	31.00000
Sierra Leone			BONTHE	Number of cases	Confirmed	Patient database	15 to 21 June 2015 (2015-W25)	New	Data package 2015-07-29			0	0.00000
Sierra Leone			TONKOLILI	Number of cases	Confirmed	Situation report	29 June to 05 July 2015 (2015-W27)	New	Data package 2015-07-29			0	0.00000
Sierra Leone			WESTERN AREA URBAN	Number of cases	Confirmed	Situation report	05 to 11 January 2015 (2015-W02)	New	Data package 2015-07-29			59	59.00000
Sierra Leone			WESTERN AREA URBAN	Number of cases	Probable	Situation report	12 to 18 May 2014 (2014-W20)	New	Data package 2015-07-29
Sierra Leone				Number of cases	Confirmed	Patient database	19 to 25 January 2015 (2015-W04)	New	Data package 2015-07-29			109	109.00000
Sierra Leone			MOYAMBA	Number of cases	Probable	Situation report	23 February to 01 March 2015 (2015-W09)	New	Data package 2015-07-29			0	0.00000
Sierra Leone			BO	Number of cases	Confirmed	Patient database	30 March to 05 April 2015 (2015-W14)	New	Data package 2015-07-29			0	0.00000
Sierra Leone			KAMBIA	Number of cases	Probable	Patient database	29 June to 05 July 2015 (2015-W27)	New	Data package 2015-07-29			1	1.00000
Sierra Leone			KAMBIA	Number of cases	Confirmed	Patient database	07 to 13 April 2014 (2014-W15)	New	Data package 2015-07-29
Sierra Leone			BOMBALI	Number of cases	Confirmed	Patient database	07 to 13 July 2014 (2014-W28)	New	Data package 2015-07-29			0	0.00000
Sierra Leone				Number of cases	Confirmed	Patient database	21 to 27 July 2014 (2014-W30)	New	Data package 2015-07-29			98	98.00000
Sierra Leone			WESTERN AREA RURAL	Number of cases	Probable	Situation report	28 April to 04 May 2014 (2014-W18)	New	Data package 2015-07-29
Sierra Leone			WESTERN AREA URBAN	Number of cases	Probable	Patient database	13 to 19 April 2015 (2015-W16)	New	Data package 2015-07-29			3	3.00000
Sierra Leone			BOMBALI	Number of cases	Confirmed	Situation report	20 to 26 January 2014 (2014-W04)	New	Data package 2015-07-29
Sierra Leone				Number of cases	Confirmed	Patient database	22 to 28 September 2014 (2014-W39)	New	Data package 2015-07-29			388	388.00000
Sierra Leone			KONO	Number of cases	Confirmed	Patient database	13 to 19 October 2014 (2014-W42)	New	Data package 2015-07-29			3	3.00000
Sierra Leone			KAMBIA	Number of cases	Confirmed	Situation report	30 December 2013 to 05 January 2014 (2014-W01)	New	Data package 2015-07-29
Sierra Leone			KAMBIA	Number of cases	Probable	Patient database	21 to 27 July 2014 (2014-W30)	New	Data package 2015-07-29			0	0.00000
Sierra Leone			KONO	Number of cases	Probable	Patient database	06 to 12 July 2015 (2015-W28)	New	Data package 2015-07-29
Sierra Leone			WESTERN AREA URBAN	Number of cases	Probable	Situation report	07 to 13 April 2014 (2014-W15)	New	Data package 2015-07-29
Sierra Leone			BONTHE	Number of cases	Probable	Situation report	23 to 29 March 2015 (2015-W13)	New	Data package 2015-07-29			0	0.00000
Sierra Leone			WESTERN AREA RURAL	Number of cases	Probable	Patient database	10 to 16 March 2014 (2014-W11)	New	Data package 2015-07-29
Sierra Leone			KENEMA	Number of cases	Probable	Patient database	23 February to 01 March 2015 (2015-W09)	New	Data package 2015-07-29			0	0.00000
Sierra Leone			WESTERN AREA URBAN	Number of cases	Probable	Situation report	16 to 22 June 2014 (2014-W25)	New	Data package 2015-07-29
Sierra Leone			PUJEHUN	Number of cases	Probable	Patient database	01 to 07 June 2015 (2015-W23)	New	Data package 2015-07-29			0	0.00000
Sierra Leone			BONTHE	Number of cases	Probable	Situation report	30 December 2013 to 05 January 2014 (2014-W01)	New	Data package 2015-07-29
Sierra Leone				Number of cases	Confirmed	Patient database	25 to 31 August 2014 (2014-W35)	New	Data package 2015-07-29			187	187.00000
Sierra Leone			PUJEHUN	Number of cases	Confirmed	Situation report	18 to 24 May 2015 (2015-W21)	New	Data package 2015-07-29			0	0.00000
Sierra Leone			TONKOLILI	Number of cases	Confirmed	Patient database	01 to 07 December 2014 (2014-W49)	New	Data package 2015-07-29			8	8.00000
Sierra Leone			BOMBALI	Number of cases	Confirmed	Patient database	10 to 16 March 2014 (2014-W11)	New	Data package 2015-07-29
Sierra Leone			PUJEHUN	Number of cases	Probable	Situation report	29 September to 05 October 2014 (2014-W40)	New	Data package 2015-07-29			0	0.00000
Sierra Leone			KAILAHUN	Number of cases	Confirmed	Patient database	26 May to 01 June 2014 (2014-W22)	New	Data package 2015-07-29			16	16.00000
Sierra Leone			TONKOLILI	Number of cases	Probable	Patient database	06 to 12 April 2015 (2015-W15)	New	Data package 2015-07-29			0	0.00000
Sierra Leone			BOMBALI	Number of cases	Confirmed	Patient database	30 March to 05 April 2015 (2015-W14)	New	Data package 2015-07-29			0	0.00000
Sierra Leone			MOYAMBA	Number of cases	Confirmed	Patient database	24 to 30 March 2014 (2014-W13)	New	Data package 2015-07-29
Sierra Leone			TONKOLILI	Number of cases	Confirmed	Patient database	06 to 12 October 2014 (2014-W41)	New	Data package 2015-07-29			20	20.00000
Sierra Leone			BOMBALI	Number of cases	Probable	Situation report	24 to 30 November 2014 (2014-W48)	New	Data package 2015-07-29			0	0.00000
Sierra Leone			TONKOLILI	Number of cases	Confirmed	Situation report	13 to 19 January 2014 (2014-W03)	New	Data package 2015-07-29
[truncated: 2,938 more rows]
